# Supplementary material for: Comparative Investigation of Coincident Single Nucleotide Polymorphisms Underlying Avian Influenza Viruses in Chickens and Ducks
Source: Biology (Basel). 2023 Jul 7;12(7):969. doi: 10.3390/biology12070969 (PMC10375970; doi:10.3390/biology12070969)
Supplement: Supplementary file 1 [file biology-12-00969-s001.zip]

Archive with 17 entries (16 files):
- supplementary_files/
- supplementary_files/supplementary_fig_S1_chicken_effectors.pdf
- supplementary_files/supplementary_fig_S1_chicken_effectors.png
- supplementary_files/supplementary_fig_S2_duck_effectors.pdf
- supplementary_files/supplementary_fig_S2_duck_effectors.png
- supplementary_files/supplementary_file_S1_source_code.zip
- supplementary_files/supplementary_file_S2_impacted_orths_chicken.txt
- supplementary_files/supplementary_file_S3_impacted_degs_duck.txt
- supplementary_files/supplementary_table_S1_cosnps.csv
- supplementary_files/supplementary_table_S2_impact_overview.csv
- supplementary_files/supplementary_table_S3_gene_expression.csv
- supplementary_files/supplementary_table_S4_chicken_cosnp_degs.csv
- supplementary_files/supplementary_table_S5_duck_cosnp_degs.csv
- supplementary_files/supplementary_table_S6_chicken_effectors.csv
- supplementary_files/supplementary_table_S7_duck_effectors.csv
- supplementary_files/supplementary_table_S8_chicken_reactome.csv
- supplementary_files/supplementary_table_S9_duck_reactome.csv
