# Supplementary material for: Comparative Investigation of Coincident Single Nucleotide Polymorphisms Underlying Avian Influenza Viruses in Chickens and Ducks
Source: Biology (Basel). 2023 Jul 7;12(7):969. doi: 10.3390/biology12070969 (PMC10375970; doi:10.3390/biology12070969)
Supplement: Supplementary file 1 [file biology-12-00969-s001.zip › supplementary_files/supplementary_file_S2_impacted_orths_chicken.txt]

ENSGALG00010020013
ENSGALG00010016209
ENSGALG00010013417
ENSGALG00010017424
ENSGALG00010028743
ENSGALG00010001267
ENSGALG00010027074
ENSGALG00010023603
ENSGALG00010012410
ENSGALG00010029562
ENSGALG00010013450
ENSGALG00010015145
ENSGALG00010001831
ENSGALG00010018877
ENSGALG00010015037
ENSGALG00010022419
ENSGALG00010007382
ENSGALG00010000247
ENSGALG00010006760
ENSGALG00010007201
ENSGALG00010007633
ENSGALG00010008152
ENSGALG00010010952
ENSGALG00010015957
ENSGALG00010016902
ENSGALG00010020557
ENSGALG00010021157
ENSGALG00010023230
ENSGALG00010029409
ENSGALG00010014522
ENSGALG00010002946
ENSGALG00010015703
ENSGALG00010003868
ENSGALG00010016426
ENSGALG00010020999
ENSGALG00010013209
ENSGALG00010022979
ENSGALG00010022929
ENSGALG00010012194
ENSGALG00010006446
ENSGALG00010028466
ENSGALG00010021409
ENSGALG00010017240
ENSGALG00010025992
ENSGALG00010007555
ENSGALG00010016676
ENSGALG00010020584
ENSGALG00010013429
ENSGALG00010020839
ENSGALG00010005618
ENSGALG00010021121
ENSGALG00010019104
ENSGALG00010021004
ENSGALG00010016338
ENSGALG00010014418
ENSGALG00010029950
ENSGALG00010029301
ENSGALG00010001654
ENSGALG00010013311
ENSGALG00010015213
ENSGALG00010022820
ENSGALG00010026964
ENSGALG00010010908
ENSGALG00010015119
ENSGALG00010015194
ENSGALG00010016470
ENSGALG00010011902
ENSGALG00010023259
ENSGALG00010017636
