# Supplementary material for: Comparative Investigation of Coincident Single Nucleotide Polymorphisms Underlying Avian Influenza Viruses in Chickens and Ducks
Source: Biology (Basel). 2023 Jul 7;12(7):969. doi: 10.3390/biology12070969 (PMC10375970; doi:10.3390/biology12070969)
Supplement: Supplementary file 1 [file biology-12-00969-s001.zip › supplementary_files/supplementary_file_S3_impacted_degs_duck.txt]

ENSAPLG00000002878
ENSAPLG00000012822
ENSAPLG00000007021
ENSAPLG00000012607
ENSAPLG00000005182
ENSAPLG00000022380
ENSAPLG00000030443
ENSAPLG00000002748
ENSAPLG00000002906
ENSAPLG00000003561
ENSAPLG00000004640
ENSAPLG00000005123
ENSAPLG00000005706
ENSAPLG00000006235
ENSAPLG00000007418
ENSAPLG00000008428
ENSAPLG00000008639
ENSAPLG00000010062
ENSAPLG00000012641
ENSAPLG00000012773
ENSAPLG00000013340
ENSAPLG00000015744
ENSAPLG00000018446
ENSAPLG00000018853
ENSAPLG00000022349
ENSAPLG00000031239
ENSAPLG00000005240
ENSAPLG00000010386
ENSAPLG00000010913
ENSAPLG00000005594
ENSAPLG00000010163
ENSAPLG00000016046
ENSAPLG00000005826
ENSAPLG00000006097
ENSAPLG00000015013
ENSAPLG00000006239
ENSAPLG00000014121
ENSAPLG00000005188
ENSAPLG00000008748
ENSAPLG00000009301
ENSAPLG00000006016
ENSAPLG00000014604
ENSAPLG00000011904
ENSAPLG00000015076
ENSAPLG00000002049
ENSAPLG00000012637
ENSAPLG00000002442
ENSAPLG00000013209
ENSAPLG00000015252
