# Supplementary material for: Comparative Investigation of Coincident Single Nucleotide Polymorphisms Underlying Avian Influenza Viruses in Chickens and Ducks
Source: Biology (Basel). 2023 Jul 7;12(7):969. doi: 10.3390/biology12070969 (PMC10375970; doi:10.3390/biology12070969)
Supplement: Supplementary file 1 [file biology-12-00969-s001.zip › supplementary_files/supplementary_table_S1_cosnps.csv]

ID_target	CHROM	POS	REF_target	ALT_target	ID_query	REF_query	ALT_query
dbSNP_150:rs317906732	1	23108	C	A	apl2666240	T	A
dbSNP_150:rs1060385059	1	31986	G	A	apl2666363	C	T
dbSNP_150:rs13801209	1	31991	G	A	apl2666364	G	C
dbSNP_150:rs1059251990	1	32860	G	A	apl2666372	A	C
dbSNP_150:rs1058362249	1	38686	G	T	apl2666432	C	T
dbSNP_150:rs1059900102	1	40040	G	A	apl2666483	T	G
dbSNP_150:rs1058838870	1	66842	G	A	apl2667186	C	G
dbSNP_150:rs733467631	1	67463	A	C	apl2667191	C	A
dbSNP_150:rs313470525	1	74240	T	C	apl2667379	G	T
dbSNP_150:rs318174414	1	88177	G	C	apl2667565	A	G
dbSNP_150:rs738272557	1	96733	G	A	apl2667758	C	T
dbSNP_150:rs731178760	1	99789	C	T	apl2667856	A	G
dbSNP_150:rs312972908	1	100655	T	C	apl2667875	T	C
dbSNP_150:rs733536752	1	102681	A	C	apl2667902	T	C
dbSNP_150:rs14688650	1	112496	T	C	apl2668152	C	T
dbSNP_150:rs732693488	1	118018	A	T	apl2668321	G	A
dbSNP_150:rs731622016	1	118161	T	G	apl2668331	T	A
dbSNP_150:rs731042691	1	118203	T	G	apl2668332	G	A
dbSNP_150:rs1059809509	1	118203	T	C	apl2668332	G	A
dbSNP_150:rs734087035	1	122282	A	C	apl2668431	T	G
dbSNP_150:rs312628343	1	122583	C	T	apl2668452	A	T
dbSNP_150:rs16686319	1	129802	T	G	apl2668587	A	G
dbSNP_150:rs1059609426	1	149010	T	C	apl2668918	A	G
dbSNP_150:rs16686338	1	150298	C	A	apl2668956	G	A
dbSNP_150:rs317017706	1	154032	G	C	apl2669068	C	T
dbSNP_150:rs16686353	1	161742	A	G	apl2669191	T	G
dbSNP_150:rs16686356	1	161949	G	A	apl2669196	T	G
dbSNP_150:rs732182629	1	162285	A	G	apl2669208	C	T
dbSNP_150:rs737204982	1	167971	T	G	apl2669367	A	G
dbSNP_150:rs734732528	1	172955	G	A	apl2669399	C	T
dbSNP_150:rs741753456	1	173057	T	A	apl2669401	G	A
dbSNP_150:rs737727627	1	178030	A	C	apl2669513	T	C
dbSNP_150:rs739873785	1	179259	A	C	apl2669530	T	A
dbSNP_150:rs16686396	1	189437	A	G	apl2669691	C	G
dbSNP_150:rs312437355	1	197599	G	A	apl2669843	C	G
dbSNP_150:rs15995095	1	200409	C	T	apl2669899	G	A
dbSNP_150:rs794478875	1	200915	C	T	apl2669905	A	G
dbSNP_150:rs317179266	1	204588	T	C	apl2669973	G	C
dbSNP_150:rs317341373	1	204702	A	G	apl2669976	T	C
dbSNP_150:rs313654866	1	206409	C	T	apl2670010	T	G
dbSNP_150:rs1060416643	1	214012	G	T	apl2670136	C	T
dbSNP_150:rs313181054	1	214736	G	A	apl2670145	C	T
dbSNP_150:rs739560049	1	230973	C	T	apl2670320	A	G
dbSNP_150:rs739298849	1	247294	A	C	apl2670586	T	C
dbSNP_150:rs314620705	1	254549	T	G	apl2670718	A	G
dbSNP_150:rs317233356	1	262475	C	T	apl2670855	G	A
dbSNP_150:rs16686503	1	266428	C	T	apl2670929	A	G
dbSNP_150:rs317839484	1	281532	C	T	apl2671129	G	T
dbSNP_150:rs734584623	1	284129	T	G	apl2671173	G	A
dbSNP_150:rs731213590	1	327506	T	G	apl4512845	T	C
dbSNP_150:rs741484408	1	328085	T	A	apl4512865	T	G
dbSNP_150:rs740809354	1	330394	T	C	apl4512917	T	C
dbSNP_150:rs313562191	1	334383	T	C	apl4513018	T	C
dbSNP_150:rs740163036	1	334887	A	C	apl4513039	G	A
dbSNP_150:rs14737142	1	351576	T	C	apl4513257	T	C
dbSNP_150:rs735939683	1	360141	A	T	apl4513347	C	A
dbSNP_150:rs312709421	1	360531	G	A	apl4513359	T	C
dbSNP_150:rs741472721	1	360741	T	G	apl4513371	A	T
dbSNP_150:rs733055304	1	390428	A	G	apl1249948	T	C
dbSNP_150:rs1058870325	1	391658	G	A	apl8144715	G	A
dbSNP_150:rs794288912	1	397229	C	T	apl1249827	C	A
dbSNP_150:rs14733972	1	413706	G	A	apl1249674	G	A
dbSNP_150:rs1060029372	1	425172	T	C	apl1249514	G	T
dbSNP_150:rs739302052	1	425238	T	C	apl1249510	T	C
dbSNP_150:rs739149977	1	428566	T	G	apl1249421	T	A
dbSNP_150:rs314052352	1	433382	C	G	apl1249308	A	G
dbSNP_150:rs733066541	1	441603	C	T	apl1249166	C	T
dbSNP_150:rs314524030	1	447504	A	G	apl1249076	T	C
dbSNP_150:rs739086466	1	465516	C	A	apl2138639	C	T
dbSNP_150:rs735116745	1	465742	G	A	apl2138650	C	G
dbSNP_150:rs794387545	1	472672	C	T	apl2138786	G	A
dbSNP_150:rs737963870	1	490314	A	T	apl2139063	T	C
dbSNP_150:rs1058310983	1	490314	A	G	apl2139063	T	C
dbSNP_150:rs13778916	1	510951	C	G	apl2139452	T	G
dbSNP_150:rs732031272	1	513482	T	G	apl2139501	T	A
dbSNP_150:rs732666348	1	517921	T	G	apl2139590	T	A
dbSNP_150:rs317748061	1	518027	T	C	apl2139596	G	A
dbSNP_150:rs1060340561	1	518054	T	C	apl2139597	G	A
dbSNP_150:rs735038836	1	519097	C	T	apl2139650	A	T
dbSNP_150:rs732718371	1	519851	A	C	apl2139669	G	A
dbSNP_150:rs314726965	1	528103	A	G	apl2139835	C	T
dbSNP_150:rs738992569	1	530305	G	T	apl2139883	G	C
dbSNP_150:rs733124570	1	544078	T	C	apl2140027	A	G
dbSNP_150:rs14081350	1	550173	T	C	apl2140172	A	T
dbSNP_150:rs314184141	1	552118	C	T	apl2140252	G	A
dbSNP_150:rs315051771	1	557518	A	G	apl2140390	C	T
dbSNP_150:rs737035894	1	558406	C	A	apl2140418	G	A
dbSNP_150:rs734637365	1	570088	T	C	apl2140700	G	A
dbSNP_150:rs15744680	1	574098	C	T	apl2140807	A	T
dbSNP_150:rs315279080	1	575745	G	A	apl2140840	C	T
dbSNP_150:rs734004677	1	577471	T	C	apl2140899	A	G
dbSNP_150:rs1059536534	1	578700	G	A	apl2140927	G	T
dbSNP_150:rs731807845	1	578869	T	G	apl2140932	A	G
dbSNP_150:rs316618414	1	582422	G	A	apl2141007	C	T
dbSNP_150:rs1060395153	1	582422	G	A	apl2141007	C	T
dbSNP_150:rs737373482	1	584698	T	C	apl2141055	C	T
dbSNP_150:rs740408805	1	592614	T	G	apl2141197	T	C
dbSNP_150:rs740608903	1	598419	C	A	apl2141296	T	C
dbSNP_150:rs13778835	1	603863	G	A	apl2141424	C	T
dbSNP_150:rs733239661	1	604899	T	C	apl2141446	A	C
dbSNP_150:rs739218851	1	609818	C	T	apl2141587	A	T
dbSNP_150:rs738008718	1	614101	C	T	apl2141752	A	G
dbSNP_150:rs736850984	1	625219	A	G	apl2142093	T	G
dbSNP_150:rs316588243	1	625339	C	T	apl2142101	C	G
dbSNP_150:rs1058319692	1	625846	T	C	apl2142119	G	A
dbSNP_150:rs737135859	1	630317	T	C	apl2142283	G	C
dbSNP_150:rs740940768	1	634746	T	G	apl2142432	A	G
dbSNP_150:rs736547701	1	638422	C	G	apl2142534	A	G
dbSNP_150:rs1057893392	1	638422	C	T	apl2142534	A	G
dbSNP_150:rs317483285	1	645281	C	G	apl2142663	C	T
dbSNP_150:rs731860804	1	645473	G	T	apl2142669	T	A
dbSNP_150:rs731134080	1	646019	T	C	apl2142688	T	A
dbSNP_150:rs732852473	1	646223	T	C	apl2142691	A	G
dbSNP_150:rs735980020	1	647915	C	T	apl2142709	G	A
dbSNP_150:rs732506944	1	652388	C	T	apl2142787	C	A
dbSNP_150:rs737668821	1	656631	C	T	apl2142894	T	G
dbSNP_150:rs315839979	1	674736	G	A	apl2143234	C	T
dbSNP_150:rs316860334	1	675010	T	C	apl2143241	C	T
dbSNP_150:rs737591290	1	675285	T	C	apl2143256	A	G
dbSNP_150:rs14081143	1	677816	T	G	apl2143330	G	C
dbSNP_150:rs14081142	1	677831	G	C	apl2143333	C	T
dbSNP_150:rs739488623	1	679485	C	T	apl2143388	C	G
dbSNP_150:rs318071415	1	683588	T	C	apl2143516	G	A
dbSNP_150:rs314183423	1	684520	C	T	apl2143542	A	G
dbSNP_150:rs313554419	1	686981	A	G	apl2143598	T	C
dbSNP_150:rs13778791	1	687493	C	A	apl2143599	C	T
dbSNP_150:rs316242786	1	688610	A	G	apl2143625	T	C
dbSNP_150:rs318017556	1	688829	T	C	apl2143630	G	A
dbSNP_150:rs731342141	1	689109	T	C	apl2143637	G	A
dbSNP_150:rs316706758	1	689984	C	T	apl2143664	A	T
dbSNP_150:rs315370146	1	690163	C	T	apl2143668	G	A
dbSNP_150:rs739418244	1	693957	T	G	apl2143764	G	A
dbSNP_150:rs313322589	1	694545	A	G	apl2143779	T	C
dbSNP_150:rs1060298047	1	699399	C	T	apl2143897	G	A
dbSNP_150:rs317590324	1	700574	T	C	apl2143931	A	G
dbSNP_150:rs312516654	1	700810	T	A	apl2143943	A	G
dbSNP_150:rs739246377	1	702586	T	C	apl2143963	A	G
dbSNP_150:rs741196642	1	708844	A	G	apl2144082	C	T
dbSNP_150:rs316702759	1	709935	A	G	apl2144094	G	A
dbSNP_150:rs733558872	1	730684	C	T	apl2144620	A	G
dbSNP_150:rs1059016752	1	741116	A	G	apl2144876	C	T
dbSNP_150:rs734830311	1	745200	A	C	apl2144981	C	T
dbSNP_150:rs740255345	1	749757	A	G	apl2145102	A	G
dbSNP_150:rs737308394	1	752195	G	A	apl2145156	G	A
dbSNP_150:rs14081053	1	753212	A	T	apl2145176	G	A
dbSNP_150:rs315024634	1	760630	C	T	apl2145276	G	A
dbSNP_150:rs15744013	1	761453	T	C	apl8160921	A	G
dbSNP_150:rs314185552	1	763532	G	T	apl2145307	C	T
dbSNP_150:rs737266303	1	764586	T	G	apl2145333	A	G
dbSNP_150:rs316980002	1	768057	G	A	apl2145375	C	A
dbSNP_150:rs15743945	1	769082	A	G	apl2145410	A	C
dbSNP_150:rs1059036809	1	769121	-	C	apl2145413	T	C
dbSNP_150:rs741495746	1	776293	T	G	apl2145538	G	A
dbSNP_150:rs737098816	1	777432	T	C	apl2145550	C	A
dbSNP_150:rs318208683	1	777457	A	C	apl2145551	C	T
dbSNP_150:rs736414635	1	777550	C	T	apl2145556	A	T
dbSNP_150:rs314259274	1	782089	C	T	apl2145623	G	A
dbSNP_150:rs13778749	1	782658	C	T	apl2145648	G	A
dbSNP_150:rs794204894	1	785089	C	A	apl2145730	G	C
dbSNP_150:rs315086407	1	785386	T	C	apl2145733	G	A
dbSNP_150:rs317894461	1	795089	T	C	apl2145989	A	G
dbSNP_150:rs315712377	1	809197	G	A	apl2146275	C	T
dbSNP_150:rs317318699	1	814519	C	T	apl2146412	G	T
dbSNP_150:rs315249376	1	821550	A	G	apl2146627	C	T
dbSNP_150:rs1059707352	1	826889	G	A	apl2146768	C	G
dbSNP_150:rs14080979	1	830229	G	C	apl2146847	T	C
dbSNP_150:rs735367946	1	831588	C	T	apl2146893	G	A
dbSNP_150:rs1058759264	1	842104	A	C	apl2146957	C	A
dbSNP_150:rs731140977	1	846526	A	G	apl2147041	C	T
dbSNP_150:rs315929483	1	848350	A	G	apl2147090	T	C
dbSNP_150:rs739895246	1	857008	T	G	apl2147313	A	G
dbSNP_150:rs739708065	1	861569	G	A	apl2147479	C	T
dbSNP_150:rs314714563	1	863648	T	C	apl2147546	G	A
dbSNP_150:rs737883150	1	870632	C	T	apl2147691	A	G
dbSNP_150:rs1060276392	1	872962	-	A	apl2147788	C	G
dbSNP_150:rs15743711	1	876519	C	T	apl2147888	G	A
dbSNP_150:rs740779208	1	885052	G	A	apl8147532	T	C
dbSNP_150:rs1060331294	1	886562	C	A	apl2148098	G	A
dbSNP_150:rs738682224	1	888941	G	A	apl2148129	T	C
dbSNP_150:rs734412724	1	889417	T	G	apl2148137	G	A
dbSNP_150:rs315570218	1	892801	C	T	apl2148212	G	A
dbSNP_150:rs733476149	1	893932	-	T	apl2148236	C	T
dbSNP_150:rs313855628	1	901333	G	C	apl2148340	T	C
dbSNP_150:rs317640289	1	913532	C	T	apl2148603	A	G
dbSNP_150:rs316325093	1	920583	G	A	apl2148720	C	T
dbSNP_150:rs1057616530	1	929439	A	G	apl2148903	T	C
dbSNP_150:rs314475569	1	930113	A	G	apl2148913	T	A
dbSNP_150:rs794325403	1	930171	G	A	apl2148915	C	T
dbSNP_150:rs794599116	1	930172	T	C	apl2148916	C	G
dbSNP_150:rs15743521	1	932845	G	C	apl7166234	T	C
dbSNP_150:rs316594310	1	933569	C	A	apl8199647	G	T
dbSNP_150:rs313542190	1	948910	G	C	apl2149213	C	A
dbSNP_150:rs741235961	1	953112	T	G	apl2149315	A	T
dbSNP_150:rs315048900	1	957876	T	C	apl2149442	A	G
dbSNP_150:rs738095025	1	959189	T	G	apl2149477	A	C
dbSNP_150:rs313454272	1	971894	T	C	apl2149741	G	A
dbSNP_150:rs736578367	1	972962	A	C	apl2149778	T	A
dbSNP_150:rs731560087	1	974365	G	A	apl2149817	G	A
dbSNP_150:rs733606522	1	983052	T	G	apl2149983	A	G
dbSNP_150:rs1059598531	1	983247	C	T	apl2149989	G	A
dbSNP_150:rs14080616	1	983710	C	A	apl2149991	G	A
dbSNP_150:rs15743392	1	984033	A	G	apl2149996	T	C
dbSNP_150:rs15743390	1	984126	G	T	apl2149997	G	A
dbSNP_150:rs316696320	1	984491	C	T	apl2150005	G	A
dbSNP_150:rs15743380	1	985923	G	A	apl2150048	T	C
dbSNP_150:rs733181818	1	988074	A	G	apl294452	C	T
dbSNP_150:rs312871291	1	1011391	T	C	apl294064	C	T
dbSNP_150:rs737144494	1	1011905	T	G	apl294058	A	G
dbSNP_150:rs740970990	1	1019193	A	C	apl293836	G	A
dbSNP_150:rs733181718	1	1022225	C	T	apl293752	G	A
dbSNP_150:rs737837781	1	1061444	C	T	apl292953	G	A
dbSNP_150:rs731624033	1	1063342	C	T	apl292904	A	G
dbSNP_150:rs737473037	1	1066051	G	A	apl292864	T	C
dbSNP_150:rs740987102	1	1106103	T	C	apl291989	C	T
dbSNP_150:rs733228085	1	1106850	T	G	apl291963	G	A
dbSNP_150:rs730958724	1	1109666	A	G	apl291881	C	G
dbSNP_150:rs312412370	1	1116904	A	G	apl291618	C	T
dbSNP_150:rs1059216744	1	1120130	T	C	apl291552	G	A
dbSNP_150:rs317174377	1	1122693	G	A	apl291469	A	C
dbSNP_150:rs314272497	1	1123434	G	A	apl291436	T	C
dbSNP_150:rs738694345	1	1124579	C	T	apl291382	G	A
dbSNP_150:rs313928087	1	1138698	G	A	apl291263	C	T
dbSNP_150:rs735370761	1	1138897	C	A	apl291247	G	A
dbSNP_150:rs313531766	1	1142588	C	T	apl291097	G	A
dbSNP_150:rs740186483	1	1142837	T	C	apl291090	G	T
dbSNP_150:rs13778598	1	1145411	A	G	apl291007	C	T
dbSNP_150:rs731736117	1	1150600	C	A	apl290884	C	A
dbSNP_150:rs1059347303	1	1150600	-	A	apl290884	C	A
dbSNP_150:rs1058342710	1	1150608	-	C	apl290882	C	T
dbSNP_150:rs14080459	1	1151007	T	G	apl290867	C	T
dbSNP_150:rs14080444	1	1155399	G	A	apl290757	T	C
dbSNP_150:rs730929764	1	1155571	A	G	apl290752	T	C
dbSNP_150:rs314469960	1	1159516	G	A	apl290677	C	T
dbSNP_150:rs14080431	1	1162672	T	G	apl290580	C	T
dbSNP_150:rs15013016	1	1166555	C	T	apl290417	G	A
dbSNP_150:rs317495538	1	1194999	C	T	apl289889	G	A
dbSNP_150:rs15742906	1	1195143	C	A	apl289879	T	C
dbSNP_150:rs734980510	1	1195247	T	C	apl289875	T	A
dbSNP_150:rs794089977	1	1195836	T	C	apl289865	A	G
dbSNP_150:rs737931899	1	1197894	C	A	apl289810	G	A
dbSNP_150:rs314174428	1	1199339	C	T	apl289750	G	A
dbSNP_150:rs733747550	1	1202080	A	G	apl289687	A	G
dbSNP_150:rs731997588	1	1208812	T	C	apl289533	C	T
dbSNP_150:rs732284141	1	1210468	T	G	apl289493	G	A
dbSNP_150:rs315442255	1	1212920	T	C	apl289408	A	G
dbSNP_150:rs317385348	1	1218615	T	A	apl289333	A	G
dbSNP_150:rs15742793	1	1226989	G	T	apl289148	C	T
dbSNP_150:rs735789502	1	1271340	T	C	apl288597	T	A
dbSNP_150:rs738131897	1	1278480	C	T	apl288377	G	A
dbSNP_150:rs731282124	1	1284943	T	C	apl288181	G	A
dbSNP_150:rs731690718	1	1307034	C	T	apl287709	T	G
dbSNP_150:rs15012910	1	1314174	T	C	apl287573	G	A
dbSNP_150:rs1057710171	1	1353448	G	A	apl286993	C	T
dbSNP_150:rs740245666	1	1357098	G	A	apl286934	A	G
dbSNP_150:rs736321292	1	1363400	G	A	apl286766	C	T
dbSNP_150:rs316558966	1	1415884	A	G	apl2138290	A	G
dbSNP_150:rs737060003	1	1418435	-	A	apl2138222	C	T
dbSNP_150:rs15013709	1	1430128	T	C	apl2138047	T	C
dbSNP_150:rs13778967	1	1435855	G	A	apl2137950	G	A
dbSNP_150:rs317092643	1	1454682	A	T	apl2137485	G	A
dbSNP_150:rs740411595	1	1464827	C	T	apl2137324	C	T
dbSNP_150:rs314453929	1	1487193	C	T	apl2136897	T	C
dbSNP_150:rs732900199	1	1487365	A	C	apl2136893	A	C
dbSNP_150:rs1058748303	1	1498415	G	T	apl2136683	G	A
dbSNP_150:rs15745283	1	1519102	G	A	apl2136272	C	G
dbSNP_150:rs735475158	1	1522648	T	C	apl2136209	C	A
dbSNP_150:rs14081587	1	1522819	G	A	apl2136207	A	G
dbSNP_150:rs730924719	1	1527740	G	C	apl2136156	A	G
dbSNP_150:rs13778995	1	1529034	C	A	apl2136122	T	C
dbSNP_150:rs318035417	1	1535400	C	A	apl2136049	T	C
dbSNP_150:rs314987411	1	1541830	C	A	apl2135922	C	G
dbSNP_150:rs1059758542	1	1541830	C	T	apl2135922	C	G
dbSNP_150:rs737015736	1	1542234	T	C	apl2135914	C	T
dbSNP_150:rs318107743	1	1551483	A	G	apl2135785	T	A
dbSNP_150:rs740893728	1	1553680	A	T	apl2135757	A	G
dbSNP_150:rs316937990	1	1554863	T	C	apl2135721	T	C
dbSNP_150:rs15013845	1	1566187	A	G	apl2135544	G	A
dbSNP_150:rs314794448	1	1567257	G	A	apl2135507	G	A
dbSNP_150:rs740977483	1	1582583	A	C	apl2135155	G	A
dbSNP_150:rs14081666	1	1585664	G	T	apl2135102	G	A
dbSNP_150:rs15745601	1	1595472	A	G	apl2134837	G	A
dbSNP_150:rs15013875	1	1600693	C	A	apl2134753	C	T
dbSNP_150:rs1058433424	1	1601032	G	A	apl2134745	G	A
dbSNP_150:rs313793172	1	1604084	T	C	apl2134692	C	T
dbSNP_150:rs733847513	1	1611992	T	C	apl2134514	G	A
dbSNP_150:rs15745759	1	1612439	T	G	apl2134510	C	T
dbSNP_150:rs740927570	1	1631233	G	T	apl2134053	G	A
dbSNP_150:rs731530648	1	1634575	A	G	apl2133960	T	G
dbSNP_150:rs13825152	1	1639978	G	A	apl2133786	A	G
dbSNP_150:rs314299872	1	1644108	G	A	apl2133655	G	A
dbSNP_150:rs318125815	1	1647407	C	T	apl2133613	C	T
dbSNP_150:rs316245290	1	1664305	C	T	apl2133262	C	A
dbSNP_150:rs732714527	1	1719006	A	T	apl2132618	T	A
dbSNP_150:rs13825007	1	1723639	A	C	apl2132565	A	G
dbSNP_150:rs313556968	1	1730048	C	T	apl2132476	C	T
dbSNP_150:rs735600594	1	1733506	G	A	apl2132428	C	G
dbSNP_150:rs313207385	1	1739102	T	C	apl2132348	T	C
dbSNP_150:rs13788869	1	1744438	G	C	apl2132295	A	G
dbSNP_150:rs736679106	1	1751654	C	T	apl2132140	C	T
dbSNP_150:rs16713083	1	1759145	A	G	apl2132033	G	A
dbSNP_150:rs313448107	1	1761822	G	A	apl2131988	A	G
dbSNP_150:rs1058432287	1	1762417	G	A	apl2131980	C	T
dbSNP_150:rs312662025	1	1763291	G	T	apl2131964	G	A
dbSNP_150:rs313096360	1	1764708	G	T	apl2131923	A	G
dbSNP_150:rs15187367	1	1765276	G	A	apl2131893	T	C
dbSNP_150:rs314148740	1	1768451	T	C	apl2131808	T	C
dbSNP_150:rs1057936233	1	1768478	T	C	apl2131805	T	C
dbSNP_150:rs733130144	1	1768504	C	T	apl2131803	G	A
dbSNP_150:rs735472742	1	1773021	A	G	apl2131671	A	G
dbSNP_150:rs315590646	1	1773359	T	G	apl2131663	G	A
dbSNP_150:rs15187349	1	1774141	G	A	apl2131631	G	A
dbSNP_150:rs14789720	1	1776859	A	T	apl2131592	C	T
dbSNP_150:rs314064191	1	1788261	G	A	apl8077966	A	T
dbSNP_150:rs1058860199	1	1788605	T	C	apl8077970	G	T
dbSNP_150:rs15187311	1	1790532	C	T	apl8077985	C	T
dbSNP_150:rs313453818	1	1791789	A	T	apl8078003	T	C
dbSNP_150:rs738265962	1	1793433	C	T	apl8078017	C	G
dbSNP_150:rs314808472	1	1796455	T	C	apl7954718	C	T
dbSNP_150:rs315462337	1	1796486	G	A	apl7954719	C	A
dbSNP_150:rs15187219	1	1809666	G	A	apl7954908	G	A
dbSNP_150:rs314841693	1	1811194	A	G	apl7954944	A	C
dbSNP_150:rs738597671	1	1817533	A	T	apl7955096	A	G
dbSNP_150:rs317630328	1	1833238	A	G	apl7955565	A	G
dbSNP_150:rs733067383	1	1846716	A	G	apl7955997	A	G
dbSNP_150:rs739487926	1	1851146	C	T	apl7956135	C	T
dbSNP_150:rs732923297	1	1851391	A	C	apl7956145	A	T
dbSNP_150:rs313847392	1	1862333	C	T	apl7956330	C	T
dbSNP_150:rs737507590	1	1866711	A	G	apl7956391	A	G
dbSNP_150:rs315484802	1	1866895	G	T	apl7956394	G	A
dbSNP_150:rs741137696	1	1867635	T	A	apl7956412	T	G
dbSNP_150:rs738034269	1	1868566	C	T	apl7956423	C	T
dbSNP_150:rs318140662	1	1868798	G	A	apl7956439	A	G
dbSNP_150:rs13824848	1	1872236	G	C	apl7956474	G	A
dbSNP_150:rs1058803660	1	1873980	-	T	apl7956512	T	G
dbSNP_150:rs313790892	1	1874868	G	A	apl7956532	G	T
dbSNP_150:rs315115663	1	1876325	G	T	apl7956595	C	T
dbSNP_150:rs739254727	1	1882050	C	T	apl7956718	C	A
dbSNP_150:rs733872561	1	1882333	C	A	apl7956728	T	C
dbSNP_150:rs736643418	1	1885027	C	T	apl7956769	T	C
dbSNP_150:rs314661289	1	1886281	T	C	apl7956813	T	C
dbSNP_150:rs14789620	1	1891679	G	A	apl7956886	G	A
dbSNP_150:rs731237429	1	1896195	A	G	apl7956963	G	A
dbSNP_150:rs735139932	1	1896480	T	G	apl7956965	C	A
dbSNP_150:rs315304647	1	1896624	C	T	apl7956975	C	A
dbSNP_150:rs739460112	1	1897271	G	A	apl7956981	C	G
dbSNP_150:rs317803705	1	1897589	C	T	apl7956985	T	C
dbSNP_150:rs1060146558	1	1908062	T	C	apl7957132	T	C
dbSNP_150:rs1059828147	1	1911427	T	G	apl7957205	T	A
dbSNP_150:rs313997224	1	1913333	A	G	apl7957253	G	A
dbSNP_150:rs734030259	1	1916431	A	T	apl7957331	A	T
dbSNP_150:rs734070484	1	1916835	T	C	apl7957345	C	T
dbSNP_150:rs741009714	1	1935487	C	T	apl7957695	A	G
dbSNP_150:rs731322390	1	1953133	T	C	apl7958081	T	C
dbSNP_150:rs737304241	1	1960758	T	G	apl7958246	A	G
dbSNP_150:rs315778544	1	1960948	T	C	apl7958248	C	T
dbSNP_150:rs733773396	1	1966618	T	C	apl7958383	G	A
dbSNP_150:rs13824716	1	1972941	G	A	apl7958434	C	A
dbSNP_150:rs735262937	1	1978250	C	T	apl7958498	C	T
dbSNP_150:rs14789515	1	1979069	C	G	apl7958532	G	T
dbSNP_150:rs732287614	1	1982050	A	T	apl7958578	G	A
dbSNP_150:rs312415431	1	1985880	T	C	apl7958617	C	T
dbSNP_150:rs317980731	1	1990358	C	A	apl7958666	C	G
dbSNP_150:rs316341214	1	2007749	A	G	apl7958889	G	A
dbSNP_150:rs314866653	1	2008161	G	A	apl7958902	G	A
dbSNP_150:rs13824681	1	2011383	A	G	apl7958971	G	C
dbSNP_150:rs1060408574	1	2013267	G	A	apl7959022	G	A
dbSNP_150:rs733288371	1	2024462	C	T	apl7959231	G	A
dbSNP_150:rs737284373	1	2032183	T	C	apl7959426	C	T
dbSNP_150:rs315041963	1	2035470	G	A	apl7959520	G	A
dbSNP_150:rs733967236	1	2037169	C	T	apl7959587	C	T
dbSNP_150:rs15186789	1	2038121	-	T	apl7959615	G	A
dbSNP_150:rs738597240	1	2052003	C	G	apl7959824	T	G
dbSNP_150:rs734625071	1	2057437	C	T	apl7959915	C	T
dbSNP_150:rs734795484	1	2057938	A	G	apl7959932	G	A
dbSNP_150:rs741413645	1	2085806	C	T	apl7960512	C	T
dbSNP_150:rs735208127	1	2085936	A	G	apl7960515	G	A
dbSNP_150:rs314724739	1	2091953	C	T	apl7960679	C	T
dbSNP_150:rs317090477	1	2098503	A	G	apl6300985	G	A
dbSNP_150:rs1059092959	1	2098503	A	G	apl6300985	G	A
dbSNP_150:rs739460744	1	2098575	T	C	apl6300989	A	C
dbSNP_150:rs313485589	1	2098594	C	T	apl6300991	A	G
dbSNP_150:rs740265979	1	2098622	A	T	apl6300994	A	G
dbSNP_150:rs1059920676	1	2109214	T	G	apl6301124	G	A
dbSNP_150:rs740762892	1	2114326	C	T	apl6301209	C	T
dbSNP_150:rs740466180	1	2133398	G	T	apl6301435	G	A
dbSNP_150:rs312837155	1	2134295	C	G	apl6301467	T	C
dbSNP_150:rs738906954	1	2143753	C	A	apl6301569	T	C
dbSNP_150:rs15186489	1	2152797	C	T	apl6301681	C	T
dbSNP_150:rs733687268	1	2155405	C	G	apl6301753	T	C
dbSNP_150:rs317412481	1	2156785	T	A	apl6301783	A	G
dbSNP_150:rs733371852	1	2157051	G	A	apl6301790	A	G
dbSNP_150:rs313653074	1	2159281	T	A	apl6301854	T	G
dbSNP_150:rs735573675	1	2161525	T	G	apl6301894	C	T
dbSNP_150:rs314434263	1	2163260	C	T	apl6301930	C	T
dbSNP_150:rs736507243	1	2167865	A	G	apl6301997	G	A
dbSNP_150:rs738447958	1	2172337	A	G	apl6302091	A	G
dbSNP_150:rs317837146	1	2172803	C	T	apl6302103	C	T
dbSNP_150:rs738933105	1	2175739	A	G	apl6302190	G	T
dbSNP_150:rs734149138	1	2182691	A	G	apl6302273	A	G
dbSNP_150:rs14789249	1	2190120	A	T	apl6302322	A	G
dbSNP_150:rs794633737	1	2196663	G	A	apl6302358	G	A
dbSNP_150:rs317939380	1	2197621	A	G	apl6302412	A	G
dbSNP_150:rs1058644644	1	2199087	C	T	apl6302461	G	T
dbSNP_150:rs735291340	1	2199703	C	G	apl6302485	C	T
dbSNP_150:rs738970269	1	2200586	A	C	apl6302493	G	A
dbSNP_150:rs736364565	1	2204442	A	T	apl6302558	A	G
dbSNP_150:rs735001998	1	2206624	C	T	apl6302585	C	T
dbSNP_150:rs316075220	1	2208231	T	C	apl6302640	G	A
dbSNP_150:rs734425223	1	2215549	C	T	apl6302786	T	G
dbSNP_150:rs794291182	1	2215643	G	C	apl6302793	G	T
dbSNP_150:rs313772412	1	2219933	C	A	apl6302878	T	C
dbSNP_150:rs734253670	1	2222629	A	G	apl6302943	A	G
dbSNP_150:rs738946022	1	2222633	G	T	apl6302944	C	T
dbSNP_150:rs740068649	1	2223090	G	C	apl6302982	G	A
dbSNP_150:rs315583964	1	2224280	A	G	apl6303035	A	G
dbSNP_150:rs313232053	1	2228338	G	A	apl6303136	A	G
dbSNP_150:rs312938743	1	2228701	T	G	apl6303147	T	G
dbSNP_150:rs313774802	1	2229771	C	T	apl6303171	T	C
dbSNP_150:rs13824472	1	2232791	A	G	apl6303216	G	A
dbSNP_150:rs731786603	1	2233861	A	C	apl6303229	A	C
dbSNP_150:rs738756306	1	2234030	G	A	apl6303233	G	A
dbSNP_150:rs313727750	1	2240700	G	A	apl6303379	A	G
dbSNP_150:rs316809549	1	2240727	C	A	apl6303382	T	C
dbSNP_150:rs741237509	1	2246586	G	T	apl6303503	G	A
dbSNP_150:rs734592245	1	2247558	G	A	apl6303522	G	A
dbSNP_150:rs316771719	1	2250057	G	C	apl6303559	A	G
dbSNP_150:rs1060384968	1	2255143	A	G	apl6303667	G	A
dbSNP_150:rs317818266	1	2256940	C	A	apl6303688	T	C
dbSNP_150:rs316934667	1	2257887	G	T	apl6303703	G	T
dbSNP_150:rs13824437	1	2258364	C	T	apl6303721	C	T
dbSNP_150:rs15186299	1	2260397	A	G	apl6303769	A	G
dbSNP_150:rs317100141	1	2261655	T	G	apl6303804	G	A
dbSNP_150:rs740808919	1	2262722	A	G	apl6303852	A	G
dbSNP_150:rs313097476	1	2265901	C	T	apl6303950	G	A
dbSNP_150:rs313950196	1	2269454	T	A	apl6304095	G	A
dbSNP_150:rs313749407	1	2275803	A	G	apl6304240	G	A
dbSNP_150:rs314108840	1	2276289	A	G	apl6304261	G	A
dbSNP_150:rs315114283	1	2278979	A	G	apl6304325	G	A
dbSNP_150:rs1057597757	1	2279209	-	T	apl6304332	T	C
dbSNP_150:rs738513729	1	2284705	G	C	apl6304436	A	G
dbSNP_150:rs731852355	1	2284917	G	A	apl6304449	T	A
dbSNP_150:rs316871632	1	2286936	A	C	apl6304501	C	A
dbSNP_150:rs316334826	1	2290913	A	T	apl6304562	T	C
dbSNP_150:rs740601236	1	2292808	C	T	apl6304589	T	C
dbSNP_150:rs317242222	1	2298844	G	A	apl6304658	A	G
dbSNP_150:rs16329632	1	2300521	A	G	apl6304686	G	A
dbSNP_150:rs732369775	1	2308545	G	A	apl6304796	T	C
dbSNP_150:rs740128937	1	2308871	G	A	apl6304806	G	A
dbSNP_150:rs13572834	1	2312111	A	C	apl6304874	T	C
dbSNP_150:rs735083063	1	2314377	C	T	apl6304914	T	C
dbSNP_150:rs14789113	1	2314925	C	T	apl6304933	C	T
dbSNP_150:rs316973783	1	2316437	C	T	apl6304962	T	C
dbSNP_150:rs736099376	1	2320173	C	G	apl6305029	A	C
dbSNP_150:rs740974305	1	2326557	A	G	apl6305150	A	G
dbSNP_150:rs736466694	1	2328793	T	G	apl6305233	T	G
dbSNP_150:rs735082155	1	2329751	C	T	apl6305253	T	G
dbSNP_150:rs314006955	1	2329841	A	G	apl6305254	A	G
dbSNP_150:rs1058564303	1	2355788	C	T	apl6305754	C	T
dbSNP_150:rs316325364	1	2362598	G	A	apl6305848	G	A
dbSNP_150:rs734530231	1	2362819	A	G	apl6305853	A	T
dbSNP_150:rs741354022	1	2363286	T	C	apl6305863	C	T
dbSNP_150:rs314642324	1	2368025	A	G	apl6305918	T	A
dbSNP_150:rs735646720	1	2378469	A	T	apl6306128	A	T
dbSNP_150:rs314758461	1	2389591	T	C	apl6306181	C	A
dbSNP_150:rs313610802	1	2389607	C	G	apl6306182	T	A
dbSNP_150:rs13824280	1	2398230	C	T	apl6306371	C	T
dbSNP_150:rs15185825	1	2491506	G	A	apl6307521	C	T
dbSNP_150:rs317033497	1	2492487	T	A	apl6307545	A	T
dbSNP_150:rs737682282	1	2496806	G	T	apl6307639	A	T
dbSNP_150:rs736640550	1	2500954	A	C	apl6307688	A	C
dbSNP_150:rs13824145	1	2501227	G	T	apl6307696	G	C
dbSNP_150:rs740326723	1	2505051	C	T	apl6307785	A	G
dbSNP_150:rs15185796	1	2507568	T	G	apl6307805	C	T
dbSNP_150:rs315426453	1	2514367	A	T	apl6307889	A	G
dbSNP_150:rs734106248	1	2517868	C	T	apl6307958	C	T
dbSNP_150:rs736175141	1	2517961	G	A	apl6307961	A	G
dbSNP_150:rs739042938	1	2518728	A	G	apl6307991	G	A
dbSNP_150:rs740200359	1	2520836	A	C	apl6308017	G	A
dbSNP_150:rs734974669	1	2520897	C	T	apl6308022	C	T
dbSNP_150:rs733516197	1	2522610	T	C	apl6308050	T	G
dbSNP_150:rs13824064	1	2526378	G	A	apl6308154	G	A
dbSNP_150:rs14788950	1	2535007	C	T	apl6308289	C	T
dbSNP_150:rs316787117	1	2535762	G	T	apl6308301	A	G
dbSNP_150:rs312874485	1	2536467	G	C	apl6308308	A	G
dbSNP_150:rs1058444255	1	2537945	G	A	apl6308318	G	C
dbSNP_150:rs731859790	1	2546714	G	A	apl6308345	G	A
dbSNP_150:rs738210319	1	2551029	T	C	apl6308412	C	T
dbSNP_150:rs315030961	1	2597517	G	A	apl6309034	G	T
dbSNP_150:rs317761557	1	2617062	C	T	apl6309316	C	T
dbSNP_150:rs740265324	1	2617951	T	C	apl6309345	C	T
dbSNP_150:rs737994338	1	2618485	C	A	apl6309361	C	T
dbSNP_150:rs1057638972	1	2634543	G	A	apl6309585	A	G
dbSNP_150:rs734016557	1	2635078	T	A	apl6309597	T	C
dbSNP_150:rs737824626	1	2639995	T	C	apl6309669	C	T
dbSNP_150:rs315664185	1	2640715	T	A	apl6309681	T	C
dbSNP_150:rs734988146	1	2641133	T	G	apl6309687	C	T
dbSNP_150:rs733985053	1	2641221	T	G	apl6309689	C	T
dbSNP_150:rs736175913	1	2641976	A	C	apl6309728	G	T
dbSNP_150:rs318232514	1	2647125	T	C	apl6309836	C	T
dbSNP_150:rs318078726	1	2647443	C	T	apl6309842	T	C
dbSNP_150:rs15185495	1	2649684	A	G	apl6309871	A	G
dbSNP_150:rs732221206	1	2652011	G	A	apl6309906	T	C
dbSNP_150:rs739678448	1	2659285	A	C	apl6310038	G	A
dbSNP_150:rs313949638	1	2669470	C	T	apl6310271	C	T
dbSNP_150:rs316488031	1	2671972	C	G	apl6310324	C	A
dbSNP_150:rs316199790	1	2674994	G	A	apl6310347	G	A
dbSNP_150:rs1059873627	1	2680129	G	A	apl6310389	G	A
dbSNP_150:rs736571618	1	2688728	G	A	apl6310419	G	A
dbSNP_150:rs313827826	1	2707092	C	T	apl6310633	C	T
dbSNP_150:rs313366340	1	2733781	A	G	apl6310841	G	T
dbSNP_150:rs316352655	1	2767902	C	T	apl6311260	C	T
dbSNP_150:rs740550024	1	2768105	A	T	apl6311266	A	C
dbSNP_150:rs312707726	1	2768896	G	T	apl6311278	T	G
dbSNP_150:rs741112628	1	2770146	T	C	apl6311299	A	T
dbSNP_150:rs731333320	1	2771235	A	T	apl6311314	A	G
dbSNP_150:rs739887708	1	2772481	G	A	apl6311324	G	T
dbSNP_150:rs734573576	1	2780371	T	C	apl6311476	C	T
dbSNP_150:rs737687988	1	2784346	C	T	apl6311552	C	T
dbSNP_150:rs312958682	1	2785476	G	A	apl6311574	G	A
dbSNP_150:rs315680951	1	2786616	A	G	apl6311609	G	A
dbSNP_150:rs1057621182	1	2786892	G	A	apl6311620	G	A
dbSNP_150:rs734056267	1	2790596	G	T	apl8133860	A	G
dbSNP_150:rs736843062	1	2797555	A	G	apl6311858	A	G
dbSNP_150:rs734852958	1	2799846	G	A	apl6311905	G	C
dbSNP_150:rs736814402	1	2807394	C	T	apl6312079	C	G
dbSNP_150:rs318052704	1	2807882	A	G	apl6312089	A	G
dbSNP_150:rs1059354434	1	2810001	A	G	apl6312102	A	G
dbSNP_150:rs313251206	1	2819539	A	G	apl6312244	G	A
dbSNP_150:rs735431379	1	2833428	C	T	apl6312348	C	G
dbSNP_150:rs794070437	1	2835380	G	A	apl6312364	T	A
dbSNP_150:rs1058435473	1	2839657	-	C	apl6312390	A	G
dbSNP_150:rs15185184	1	2841298	C	T	apl6312414	C	T
dbSNP_150:rs735470725	1	2843636	G	A	apl6312439	A	G
dbSNP_150:rs737785324	1	2844763	C	T	apl6312450	C	T
dbSNP_150:rs735783706	1	2845844	C	T	apl6312463	T	C
dbSNP_150:rs314230773	1	2846288	C	T	apl6312477	C	T
dbSNP_150:rs731999070	1	2849343	G	A	apl6312527	C	G
dbSNP_150:rs735294866	1	2855888	T	G	apl6312600	G	A
dbSNP_150:rs317700773	1	2856506	T	C	apl6312603	T	C
dbSNP_150:rs13823685	1	2857673	C	T	apl6312624	T	C
dbSNP_150:rs13823654	1	2871059	-	A	apl6312836	A	G
dbSNP_150:rs13823651	1	2871229	A	T	apl6312843	A	G
dbSNP_150:rs317100875	1	2878256	A	G	apl6312964	A	G
dbSNP_150:rs738159962	1	2883857	C	T	apl6313047	T	C
dbSNP_150:rs741193447	1	2897429	G	T	apl6313208	G	A
dbSNP_150:rs314873742	1	2901213	G	A	apl6313259	A	C
dbSNP_150:rs15185050	1	2907808	G	A	apl6313349	G	A
dbSNP_150:rs14788632	1	2922448	A	T	apl6313552	A	G
dbSNP_150:rs317604930	1	2925975	G	A	apl6313633	A	G
dbSNP_150:rs741324253	1	2936577	T	G	apl6313805	C	T
dbSNP_150:rs316661302	1	2939258	C	T	apl6313886	T	C
dbSNP_150:rs316445551	1	2939259	A	G	apl6313887	G	A
dbSNP_150:rs313450519	1	2951828	T	C	apl6314142	C	T
dbSNP_150:rs741595152	1	2956792	-	A	apl6314298	A	G
dbSNP_150:rs316741843	1	2962250	G	T	apl6314412	G	A
dbSNP_150:rs80668579	1	2965127	A	G	apl6314494	A	G
dbSNP_150:rs731196144	1	2985228	T	C	apl6314827	C	T
dbSNP_150:rs317756376	1	2987942	A	G	apl6314870	A	C
dbSNP_150:rs314202249	1	2990308	C	A	apl6314936	T	C
dbSNP_150:rs14788529	1	3001305	C	T	apl6315103	T	C
dbSNP_150:rs740910609	1	3011334	G	A	apl6315233	C	A
dbSNP_150:rs316102417	1	3020773	T	C	apl6315376	C	G
dbSNP_150:rs14788495	1	3066264	G	C	apl6315961	G	A
dbSNP_150:rs13823448	1	3068400	G	C	apl6315987	G	A
dbSNP_150:rs1058230069	1	3084874	C	T	apl6316130	G	A
dbSNP_150:rs734905570	1	3085308	T	C	apl6316155	C	T
dbSNP_150:rs739215023	1	3085931	C	T	apl6316187	C	A
dbSNP_150:rs735853503	1	3094833	-	T	apl6316336	T	C
dbSNP_150:rs13823429	1	3096653	G	T	apl6316370	G	A
dbSNP_150:rs739194874	1	3096879	G	T	apl6316387	G	A
dbSNP_150:rs740333263	1	3104704	T	C	apl6316541	G	T
dbSNP_150:rs731254936	1	3107572	A	C	apl6316613	G	A
dbSNP_150:rs739102706	1	3113720	C	A	apl1833785	C	T
dbSNP_150:rs735169909	1	3114873	T	G	apl1833774	C	T
dbSNP_150:rs1058638738	1	3114873	T	C	apl1833774	C	T
dbSNP_150:rs731983436	1	3116364	G	T	apl1833767	A	G
dbSNP_150:rs732997794	1	3122204	T	G	apl1833618	T	C
dbSNP_150:rs316481336	1	3122951	G	A	apl1833592	G	A
dbSNP_150:rs80663076	1	3139560	T	C	apl1833278	G	C
dbSNP_150:rs313406205	1	3139698	C	T	apl1833273	T	C
dbSNP_150:rs317164942	1	3149106	T	C	apl1833154	C	T
dbSNP_150:rs794650222	1	3150602	G	A	apl1833127	G	C
dbSNP_150:rs738497592	1	3151507	C	T	apl1833105	C	T
dbSNP_150:rs732041128	1	3157020	G	A	apl1833008	T	G
dbSNP_150:rs735461312	1	3158216	G	A	apl1832958	A	G
dbSNP_150:rs735802572	1	3158699	C	T	apl1832943	C	A
dbSNP_150:rs1058915637	1	3161687	C	A	apl1832887	C	T
dbSNP_150:rs317769953	1	3166763	G	C	apl1832790	A	C
dbSNP_150:rs14739425	1	3170505	C	T	apl1832731	C	T
dbSNP_150:rs16012157	1	3182077	C	T	apl1832626	T	C
dbSNP_150:rs317517312	1	3204242	C	T	apl1832226	T	C
dbSNP_150:rs80578288	1	3206959	G	A	apl1832172	G	A
dbSNP_150:rs735708967	1	3211064	A	T	apl1832076	A	G
dbSNP_150:rs733577894	1	3214279	A	G	apl1832031	A	G
dbSNP_150:rs736251780	1	3214945	A	C	apl1832023	C	T
dbSNP_150:rs737715060	1	3216360	T	G	apl1832006	T	C
dbSNP_150:rs735036559	1	3219422	C	T	apl1831946	T	C
dbSNP_150:rs732376333	1	3219539	C	T	apl1831943	C	A
dbSNP_150:rs794202420	1	3220941	T	G	apl1831912	C	G
dbSNP_150:rs731137839	1	3225919	T	G	apl1831807	C	T
dbSNP_150:rs735912846	1	3226037	C	T	apl1831803	C	T
dbSNP_150:rs316525516	1	3242013	T	C	apl1831490	T	C
dbSNP_150:rs733525974	1	3247901	A	G	apl1831385	G	A
dbSNP_150:rs734012999	1	3247903	C	T	apl1831384	C	A
dbSNP_150:rs1058491291	1	3248216	T	C	apl1831366	T	C
dbSNP_150:rs736355997	1	3251491	G	A	apl1831282	G	A
dbSNP_150:rs733288687	1	3256012	T	A	apl1831156	T	C
dbSNP_150:rs739569502	1	3263629	T	C	apl1831003	G	A
dbSNP_150:rs741104214	1	3287243	C	T	apl1830580	T	C
dbSNP_150:rs735486692	1	3287550	A	G	apl1830568	G	C
dbSNP_150:rs14714564	1	3292983	C	G	apl1830485	G	A
dbSNP_150:rs738779768	1	3299936	G	C	apl1830363	A	G
dbSNP_150:rs738216495	1	3300385	C	T	apl1830350	A	G
dbSNP_150:rs736378112	1	3302687	C	T	apl1830307	C	T
dbSNP_150:rs731065034	1	3303097	C	T	apl1830301	G	T
dbSNP_150:rs732027933	1	3311127	A	C	apl1830179	C	T
dbSNP_150:rs737043298	1	3323442	T	G	apl1829997	T	A
dbSNP_150:rs318067637	1	3327132	C	G	apl1829938	C	T
dbSNP_150:rs732122841	1	3329407	G	A	apl1829907	T	A
dbSNP_150:rs793991982	1	3340296	G	A	apl1829772	G	A
dbSNP_150:rs739144333	1	3360937	G	A	apl1829564	G	A
dbSNP_150:rs1059197612	1	3362924	T	C	apl1829525	C	T
dbSNP_150:rs736636977	1	3380815	C	G	apl1829221	T	C
dbSNP_150:rs315192391	1	3381672	G	C	apl1829195	G	A
dbSNP_150:rs732772672	1	3382307	G	A	apl1829186	A	G
dbSNP_150:rs735628774	1	3386538	T	C	apl1829130	A	T
dbSNP_150:rs734890361	1	3406808	G	A	apl1828868	A	C
dbSNP_150:rs314891325	1	3407305	C	T	apl1828862	C	T
dbSNP_150:rs1058738157	1	3413136	-	A	apl1828778	G	A
dbSNP_150:rs313703449	1	3424203	C	G	apl1828567	C	T
dbSNP_150:rs16716586	1	3427980	A	G	apl1828515	G	A
dbSNP_150:rs794327783	1	3429087	T	A	apl1828510	T	C
dbSNP_150:rs736266152	1	3443832	G	A	apl1828386	G	A
dbSNP_150:rs80734087	1	3453188	G	T	apl1828294	T	C
dbSNP_150:rs737802675	1	3456393	A	C	apl1828260	G	A
dbSNP_150:rs1060112302	1	3457610	-	T	apl1828246	G	A
dbSNP_150:rs794348659	1	3458610	A	T	apl1828217	G	A
dbSNP_150:rs737364025	1	3460997	A	C	apl1828201	G	A
dbSNP_150:rs735739164	1	3482079	C	G	apl1827944	G	A
dbSNP_150:rs16036646	1	3489326	A	T	apl1827848	C	T
dbSNP_150:rs731026886	1	3491675	A	T	apl1827800	C	G
dbSNP_150:rs736336282	1	3515514	C	A	apl1827516	C	T
dbSNP_150:rs314921366	1	3522447	G	C	apl1827457	C	T
dbSNP_150:rs738309855	1	3530131	C	A	apl1827383	C	T
dbSNP_150:rs737914182	1	3530296	G	C	apl1827374	A	C
dbSNP_150:rs738927270	1	3531591	T	C	apl1827340	T	G
dbSNP_150:rs80712716	1	3538796	A	G	apl1827233	A	G
dbSNP_150:rs734122701	1	3539163	C	T	apl1827228	T	C
dbSNP_150:rs13804330	1	3545099	A	G	apl1827154	A	G
dbSNP_150:rs80606946	1	3549536	C	T	apl1827096	C	T
dbSNP_150:rs736011157	1	3549624	C	G	apl1827089	G	A
dbSNP_150:rs736640769	1	3550766	T	A	apl1827058	C	T
dbSNP_150:rs735490805	1	3622789	G	T	apl7990245	A	G
dbSNP_150:rs14791499	1	3623265	A	G	apl7990231	G	C
dbSNP_150:rs740386429	1	3623944	-	A	apl7990211	A	C
dbSNP_150:rs313132311	1	3633848	C	A	apl4907963	A	G
dbSNP_150:rs731388564	1	3647621	G	A	apl4907757	A	G
dbSNP_150:rs313727702	1	3648375	T	A	apl4907744	G	A
dbSNP_150:rs16746645	1	3657186	C	T	apl4907575	T	C
dbSNP_150:rs317969949	1	3675334	A	C	apl4907269	A	G
dbSNP_150:rs740041881	1	3676486	A	C	apl4907243	A	G
dbSNP_150:rs13827433	1	3688265	T	C	apl4906998	T	C
dbSNP_150:rs317619863	1	3691005	C	T	apl4906922	C	T
dbSNP_150:rs736878094	1	3694607	T	A	apl4906826	T	G
dbSNP_150:rs13621877	1	3702401	C	T	apl4906647	T	C
dbSNP_150:rs737351290	1	3703740	T	G	apl4906606	C	G
dbSNP_150:rs740955396	1	3708753	A	C	apl4906520	G	A
dbSNP_150:rs1060462507	1	3716536	G	C	apl4906371	C	G
dbSNP_150:rs734678332	1	3722428	G	C	apl4906302	A	G
dbSNP_150:rs737327340	1	3726232	A	G	apl4906244	T	G
dbSNP_150:rs738488442	1	3748378	C	T	apl4905952	G	C
dbSNP_150:rs731624926	1	3752404	C	T	apl4905889	G	A
dbSNP_150:rs315029807	1	3755171	A	G	apl4905854	A	G
dbSNP_150:rs15191588	1	3758354	G	A	apl4905789	C	T
dbSNP_150:rs1060199484	1	3760547	G	A	apl4905731	A	G
dbSNP_150:rs315561485	1	3760590	A	G	apl4905730	C	T
dbSNP_150:rs737753530	1	3761370	G	A	apl4905724	G	A
dbSNP_150:rs314351046	1	3766312	T	C	apl4905608	C	T
dbSNP_150:rs739963786	1	3769741	A	G	apl4905545	G	A
dbSNP_150:rs80659578	1	3773979	G	A	apl352025	G	A
dbSNP_150:rs734394166	1	3776129	C	T	apl352060	C	T
dbSNP_150:rs1060391038	1	3779121	A	C	apl352081	G	A
dbSNP_150:rs80677156	1	3780759	A	G	apl352118	G	A
dbSNP_150:rs794002172	1	3790101	T	A	apl352252	A	G
dbSNP_150:rs1059273926	1	3797250	G	A	apl352381	G	A
dbSNP_150:rs733214878	1	3815436	A	G	apl352553	A	G
dbSNP_150:rs736248853	1	3815630	G	A	apl352558	C	G
dbSNP_150:rs739108828	1	3819523	A	T	apl352581	A	G
dbSNP_150:rs731226762	1	3839144	T	G	apl352702	T	G
dbSNP_150:rs314993143	1	3841330	G	A	apl352729	A	G
dbSNP_150:rs316128862	1	3844879	T	G	apl352799	A	G
dbSNP_150:rs736122971	1	3854808	T	C	apl352866	G	A
dbSNP_150:rs735652133	1	3856115	A	C	apl7914168	A	G
dbSNP_150:rs736871424	1	3874399	T	G	apl352950	C	T
dbSNP_150:rs316304700	1	3942574	C	A	apl353217	C	A
dbSNP_150:rs80623935	1	3957545	G	A	apl353270	G	C
dbSNP_150:rs737306048	1	4167425	G	C	apl354063	G	A
dbSNP_150:rs735770313	1	4179644	C	T	apl354110	C	T
dbSNP_150:rs737536634	1	4252654	A	G	apl354330	T	C
dbSNP_150:rs732646602	1	4253925	A	G	apl354333	A	G
dbSNP_150:rs740126072	1	4368551	T	A	apl354638	T	G
dbSNP_150:rs737798381	1	4397487	G	C	apl354736	G	T
dbSNP_150:rs318054422	1	4616991	T	C	apl355668	C	A
dbSNP_150:rs739761467	1	4776972	A	G	apl356416	G	A
dbSNP_150:rs313264013	1	4796512	C	G	apl356498	T	C
dbSNP_150:rs731455263	1	4830195	T	A	apl356658	T	A
dbSNP_150:rs731347178	1	4888645	A	G	apl356905	G	A
dbSNP_150:rs740807350	1	4896189	T	A	apl356952	A	T
dbSNP_150:rs738359812	1	4929194	C	T	apl357045	T	G
dbSNP_150:rs317706539	1	4979428	C	G	apl357211	C	T
dbSNP_150:rs731319498	1	5038373	C	T	apl357390	C	A
dbSNP_150:rs733897656	1	5042329	A	C	apl357406	T	A
dbSNP_150:rs738523372	1	5047177	A	T	apl357430	G	T
dbSNP_150:rs314861628	1	5047910	T	C	apl357434	C	T
dbSNP_150:rs312893644	1	5127100	A	G	apl357794	A	C
dbSNP_150:rs734673919	1	5129260	G	A	apl357823	G	T
dbSNP_150:rs740492648	1	5133530	C	T	apl357837	C	T
dbSNP_150:rs13826593	1	5135437	C	G	apl357848	C	T
dbSNP_150:rs738493794	1	5160239	T	G	apl357941	C	T
dbSNP_150:rs740396868	1	5184717	G	C	apl358014	G	A
dbSNP_150:rs313592275	1	5189585	G	A	apl358043	A	G
dbSNP_150:rs13826561	1	5215576	C	G	apl358130	C	G
dbSNP_150:rs80595211	1	5215906	T	C	apl358139	T	C
dbSNP_150:rs315937287	1	5226079	C	T	apl358204	C	T
dbSNP_150:rs316856006	1	5229317	T	C	apl358213	T	C
dbSNP_150:rs738297167	1	5230058	G	T	apl358215	C	G
dbSNP_150:rs80778666	1	5260909	T	A	apl358372	T	G
dbSNP_150:rs739623515	1	5261132	A	C	apl358375	G	A
dbSNP_150:rs735317130	1	5264274	A	G	apl358387	T	A
dbSNP_150:rs316358896	1	5264286	T	A	apl358388	T	C
dbSNP_150:rs738662270	1	5287825	G	A	apl358487	C	A
dbSNP_150:rs736110229	1	5292454	C	T	apl358523	A	C
dbSNP_150:rs15190293	1	5295716	A	G	apl358561	A	G
dbSNP_150:rs80745724	1	5333878	T	G	apl358878	C	T
dbSNP_150:rs733020906	1	5354781	C	A	apl359034	T	C
dbSNP_150:rs739017338	1	5362527	C	T	apl359120	C	T
dbSNP_150:rs313453844	1	5364949	G	C	apl359143	A	G
dbSNP_150:rs733731237	1	5451647	C	T	apl359635	T	A
dbSNP_150:rs739708439	1	5465701	G	T	apl359744	G	A
dbSNP_150:rs794655206	1	5473244	C	T	apl359787	T	C
dbSNP_150:rs732831191	1	5473294	T	C	apl359792	C	T
dbSNP_150:rs315398744	1	5484109	G	C	apl359894	G	T
dbSNP_150:rs312396879	1	5506529	T	C	apl360080	T	C
dbSNP_150:rs80684966	1	5520113	T	C	apl360204	C	T
dbSNP_150:rs736157022	1	5520903	C	A	apl360221	C	A
dbSNP_150:rs80685745	1	5521238	A	C	apl360223	C	T
dbSNP_150:rs738063321	1	5531693	C	T	apl360294	C	T
dbSNP_150:rs735224564	1	5534819	G	A	apl360337	G	A
dbSNP_150:rs1057901074	1	5535226	A	T	apl360353	A	G
dbSNP_150:rs794579079	1	5535288	G	T	apl360355	T	C
dbSNP_150:rs740484034	1	5535350	C	T	apl360360	G	C
dbSNP_150:rs736650575	1	5535465	G	A	apl360363	G	A
dbSNP_150:rs741614635	1	5550463	A	T	apl360536	A	G
dbSNP_150:rs734057139	1	5550943	A	G	apl360546	C	A
dbSNP_150:rs80723641	1	5551163	G	T	apl360556	A	T
dbSNP_150:rs794483290	1	5553876	-	T	apl360599	C	T
dbSNP_150:rs316013077	1	5555269	A	G	apl360623	G	T
dbSNP_150:rs738668380	1	5572137	T	A	apl360836	A	G
dbSNP_150:rs732420183	1	5574606	T	C	apl360877	T	C
dbSNP_150:rs738846215	1	5575049	G	A	apl360883	G	A
dbSNP_150:rs741211378	1	5592512	A	G	apl361069	A	G
dbSNP_150:rs734659983	1	5599601	A	G	apl361154	A	G
dbSNP_150:rs315522021	1	5602738	T	C	apl361165	T	C
dbSNP_150:rs1058583352	1	5608377	A	G	apl361208	A	G
dbSNP_150:rs735618055	1	5619089	C	T	apl361251	C	A
dbSNP_150:rs13826370	1	5642361	T	C	apl361382	C	G
dbSNP_150:rs1060135984	1	5653300	-	C	apl361458	A	G
dbSNP_150:rs793973434	1	5654166	-	A	apl361471	A	C
dbSNP_150:rs80643898	1	5662125	T	C	apl361500	C	T
dbSNP_150:rs732278569	1	5662474	T	C	apl361508	T	C
dbSNP_150:rs737710716	1	5663292	C	T	apl361523	C	T
dbSNP_150:rs15189822	1	5665557	G	A	apl361539	G	A
dbSNP_150:rs731678156	1	5670028	C	T	apl361581	C	A
dbSNP_150:rs739900826	1	5671557	C	G	apl361600	A	G
dbSNP_150:rs735772287	1	5672874	A	T	apl361617	A	G
dbSNP_150:rs80623504	1	5675838	A	G	apl361643	G	A
dbSNP_150:rs734758496	1	5681451	G	C	apl361680	C	T
dbSNP_150:rs736734309	1	5683135	C	T	apl361704	G	C
dbSNP_150:rs734256664	1	5684529	T	C	apl361728	C	T
dbSNP_150:rs738743514	1	5690752	C	T	apl361832	C	T
dbSNP_150:rs731404166	1	5695875	T	A	apl361839	C	T
dbSNP_150:rs794455312	1	5703414	G	A	apl361898	T	C
dbSNP_150:rs13826406	1	5712966	A	C	apl361964	A	G
dbSNP_150:rs738729304	1	5721355	G	C	apl362051	G	A
dbSNP_150:rs732233653	1	5725060	A	G	apl362105	G	A
dbSNP_150:rs15189951	1	5729387	G	A	apl362138	G	A
dbSNP_150:rs732306236	1	5729495	G	A	apl362140	A	G
dbSNP_150:rs80607421	1	5740200	A	G	apl362178	T	G
dbSNP_150:rs794484599	1	5740275	C	T	apl362180	C	T
dbSNP_150:rs1059811336	1	5740628	-	T	apl362187	A	G
dbSNP_150:rs737490641	1	5741110	A	G	apl362194	G	A
dbSNP_150:rs314645582	1	5751815	T	C	apl362295	C	A
dbSNP_150:rs737107660	1	5768515	C	G	apl362473	C	T
dbSNP_150:rs736972633	1	5768685	A	C	apl362479	A	G
dbSNP_150:rs793979860	1	5769698	A	G	apl362495	G	A
dbSNP_150:rs737454614	1	5773644	C	T	apl362510	C	T
dbSNP_150:rs734032039	1	5782263	G	T	apl362567	G	A
dbSNP_150:rs316062166	1	5784295	G	A	apl3734564	A	G
dbSNP_150:rs738403667	1	5786389	A	G	apl3734556	A	G
dbSNP_150:rs80737283	1	5796269	G	A	apl3734519	G	T
dbSNP_150:rs313658257	1	5809872	G	T	apl3734453	C	G
dbSNP_150:rs14702604	1	5852741	A	G	apl3734188	A	T
dbSNP_150:rs317940017	1	5858507	G	A	apl3734122	G	A
dbSNP_150:rs733692560	1	5859022	G	A	apl3734108	G	T
dbSNP_150:rs731422587	1	5860089	G	T	apl3734083	T	C
dbSNP_150:rs741048472	1	5860451	T	C	apl3734078	C	T
dbSNP_150:rs736124583	1	5886970	-	G	apl3733784	A	G
dbSNP_150:rs315813483	1	5895790	T	G	apl3733708	G	A
dbSNP_150:rs732901826	1	5914818	T	C	apl3733514	T	C
dbSNP_150:rs1057982677	1	5917742	T	A	apl3733495	G	C
dbSNP_150:rs740803908	1	5918663	G	C	apl3733489	C	T
dbSNP_150:rs16040103	1	6022943	G	A	apl3732691	A	T
dbSNP_150:rs314959875	1	6044588	T	C	apl3732409	T	C
dbSNP_150:rs80637199	1	6066351	C	T	apl3732288	T	C
dbSNP_150:rs737879639	1	6073618	C	T	apl3732258	C	T
dbSNP_150:rs317189776	1	6075035	A	G	apl3732247	G	A
dbSNP_150:rs80688794	1	6077008	A	C	apl3732224	A	G
dbSNP_150:rs1057571427	1	6079629	A	C	apl3732148	A	G
dbSNP_150:rs731675038	1	6089459	G	A	apl3732026	G	A
dbSNP_150:rs740587618	1	6091029	C	T	apl3732004	A	C
dbSNP_150:rs734147994	1	6091524	G	A	apl3731999	G	A
dbSNP_150:rs738743492	1	6091666	T	C	apl3731997	G	T
dbSNP_150:rs733757741	1	6092232	T	G	apl3731988	C	T
dbSNP_150:rs733052867	1	6099228	T	G	apl3731852	A	T
dbSNP_150:rs737976108	1	6107183	G	A	apl3731647	G	A
dbSNP_150:rs732228329	1	6110027	A	C	apl3731600	A	G
dbSNP_150:rs14716105	1	6112043	G	A	apl3731555	G	A
dbSNP_150:rs739395347	1	6114524	G	A	apl3731518	G	A
dbSNP_150:rs732860354	1	6118760	G	T	apl3731417	G	A
dbSNP_150:rs739231186	1	6120388	T	G	apl3731384	T	A
dbSNP_150:rs740187295	1	6123263	G	A	apl3731343	T	G
dbSNP_150:rs80703844	1	6124930	C	G	apl3731323	G	A
dbSNP_150:rs741717203	1	6127989	A	C	apl3731242	C	A
dbSNP_150:rs1057946489	1	6128397	G	A	apl3731229	T	G
dbSNP_150:rs312808523	1	6129759	C	T	apl3731204	C	T
dbSNP_150:rs316283725	1	6156476	G	T	apl3730842	G	A
dbSNP_150:rs316986240	1	6159084	T	C	apl3730797	T	C
dbSNP_150:rs735350479	1	6163222	C	G	apl3730757	C	T
dbSNP_150:rs731716989	1	6201976	G	T	apl3730585	A	G
dbSNP_150:rs1059610089	1	6209501	A	G	apl3730535	A	G
dbSNP_150:rs732634929	1	6224219	G	C	apl3730389	T	G
dbSNP_150:rs16756546	1	6227295	A	G	apl3730310	G	A
dbSNP_150:rs731896319	1	6230577	G	C	apl3730268	A	C
dbSNP_150:rs316887074	1	6245154	A	G	apl3730139	C	T
dbSNP_150:rs740783519	1	6302190	A	C	apl3729332	C	T
dbSNP_150:rs731733315	1	6303265	C	G	apl3729311	C	T
dbSNP_150:rs730883269	1	6310243	C	T	apl3729240	T	C
dbSNP_150:rs15189583	1	6313710	T	C	apl3729203	C	T
dbSNP_150:rs737174690	1	6370786	C	T	apl3728182	C	T
dbSNP_150:rs739866482	1	6376798	C	T	apl3728109	T	C
dbSNP_150:rs737929662	1	6377799	T	C	apl3728073	T	C
dbSNP_150:rs731609398	1	6378543	T	A	apl3728051	T	C
dbSNP_150:rs733293681	1	6382267	C	T	apl3727958	C	T
dbSNP_150:rs794466950	1	6383958	G	A	apl3727910	G	C
dbSNP_150:rs793910904	1	6392189	T	C	apl3727712	T	C
dbSNP_150:rs313883231	1	6397805	A	C	apl3727651	A	C
dbSNP_150:rs312511228	1	6403856	A	T	apl3727560	G	A
dbSNP_150:rs312508368	1	6409377	G	A	apl3727474	G	T
dbSNP_150:rs732286522	1	6411968	G	A	apl3727459	T	C
dbSNP_150:rs15189429	1	6430463	T	C	apl3727058	C	T
dbSNP_150:rs1059327810	1	6434756	T	C	apl3726996	C	T
dbSNP_150:rs732068155	1	6436438	C	T	apl3726959	C	T
dbSNP_150:rs1059106353	1	6440629	-	T	apl3726821	T	C
dbSNP_150:rs313263917	1	6444212	C	T	apl3726772	C	T
dbSNP_150:rs736723678	1	6445286	A	C	apl3726729	G	A
dbSNP_150:rs1058446455	1	6448325	C	T	apl3726660	C	T
dbSNP_150:rs739350330	1	6448465	G	C	apl3726647	C	T
dbSNP_150:rs735412257	1	6448588	A	G	apl3726631	A	G
dbSNP_150:rs313575800	1	6449472	C	T	apl3726580	C	T
dbSNP_150:rs1057616455	1	6460291	G	A	apl3726323	G	A
dbSNP_150:rs731064623	1	6460810	T	A	apl3726296	C	G
dbSNP_150:rs736146514	1	6461251	G	C	apl3726278	A	G
dbSNP_150:rs1059534805	1	6476508	-	G	apl3725952	A	G
dbSNP_150:rs733384345	1	6478397	A	C	apl3725884	A	C
dbSNP_150:rs740563868	1	6478405	C	A	apl3725882	A	C
dbSNP_150:rs738827201	1	6500118	A	G	apl3725354	A	T
dbSNP_150:rs735572997	1	6500249	T	C	apl3725344	T	A
dbSNP_150:rs732090745	1	6501749	-	G	apl3725304	G	A
dbSNP_150:rs734376401	1	6505822	G	C	apl3725207	A	G
dbSNP_150:rs732559969	1	6525805	A	G	apl3725104	G	A
dbSNP_150:rs316922707	1	6541103	G	A	apl3724967	G	T
dbSNP_150:rs315808165	1	6544689	A	T	apl3724884	G	A
dbSNP_150:rs736857538	1	6549982	A	G	apl3724742	G	A
dbSNP_150:rs736103827	1	6551319	G	A	apl3724696	G	A
dbSNP_150:rs734572240	1	6559970	G	A	apl3724472	G	A
dbSNP_150:rs734980557	1	6565887	T	G	apl3724345	G	C
dbSNP_150:rs80762448	1	6566583	G	T	apl3724328	T	C
dbSNP_150:rs1060062247	1	6567652	A	G	apl3724303	A	G
dbSNP_150:rs316279701	1	6569277	C	T	apl3724281	C	T
dbSNP_150:rs736253884	1	6578437	G	C	apl3724170	G	T
dbSNP_150:rs732853053	1	6580984	C	T	apl3724157	T	A
dbSNP_150:rs13826135	1	6582167	G	T	apl3724146	G	A
dbSNP_150:rs740899535	1	6583806	A	G	apl3724139	A	G
dbSNP_150:rs734661231	1	6594106	C	T	apl3723996	C	T
dbSNP_150:rs738968372	1	6596442	T	C	apl3723929	T	C
dbSNP_150:rs80676102	1	6596628	G	A	apl3723913	A	G
dbSNP_150:rs731968464	1	6596652	A	T	apl3723911	A	T
dbSNP_150:rs733229520	1	6597659	G	T	apl3723868	G	T
dbSNP_150:rs317057834	1	6599842	A	G	apl3723842	G	A
dbSNP_150:rs732102242	1	6606577	C	T	apl3723780	T	C
dbSNP_150:rs314708529	1	6615593	G	C	apl3723605	G	A
dbSNP_150:rs315194889	1	6635231	C	T	apl3723378	C	A
dbSNP_150:rs317226662	1	6637644	A	G	apl3723338	G	A
dbSNP_150:rs740208843	1	6639714	C	T	apl3723317	C	T
dbSNP_150:rs741198409	1	6639904	A	G	apl3723309	G	A
dbSNP_150:rs794613371	1	6652062	-	A	apl3723079	A	G
dbSNP_150:rs316362647	1	6672641	G	A	apl3722833	G	A
dbSNP_150:rs740536416	1	6683692	C	T	apl3722753	C	T
dbSNP_150:rs313505012	1	6689550	G	C	apl3722649	C	T
dbSNP_150:rs1057818649	1	6692487	C	T	apl3722590	C	T
dbSNP_150:rs314733170	1	6698522	C	T	apl3722437	T	C
dbSNP_150:rs314500190	1	6713665	G	T	apl3722200	A	G
dbSNP_150:rs737146367	1	6713998	A	G	apl3722194	G	A
dbSNP_150:rs1058863357	1	6715242	G	A	apl3722174	G	A
dbSNP_150:rs738373043	1	6717378	C	T	apl3722146	C	T
dbSNP_150:rs316360383	1	6718000	A	C	apl3722130	A	C
dbSNP_150:rs740955779	1	6718398	A	G	apl3722121	A	G
dbSNP_150:rs1059523453	1	6749134	G	A	apl3721676	A	G
dbSNP_150:rs317950861	1	6757923	T	C	apl3721536	T	C
dbSNP_150:rs80608320	1	6760034	G	A	apl3721520	T	G
dbSNP_150:rs80678110	1	6760214	T	C	apl3721516	T	C
dbSNP_150:rs1059625196	1	6760358	T	C	apl3721507	C	G
dbSNP_150:rs312827005	1	6765990	C	T	apl3721412	G	A
dbSNP_150:rs1059307625	1	6769033	-	T	apl3721349	G	T
dbSNP_150:rs80568715	1	6769954	A	G	apl3721344	G	A
dbSNP_150:rs731866936	1	6776296	G	A	apl3721289	G	T
dbSNP_150:rs737811591	1	6778429	A	C	apl3721258	G	A
dbSNP_150:rs733444262	1	6779495	T	G	apl3721252	C	T
dbSNP_150:rs735829253	1	6783324	A	G	apl3721206	G	A
dbSNP_150:rs734968339	1	6786757	T	G	apl3721114	G	A
dbSNP_150:rs1058204006	1	6788568	-	A	apl3721085	G	A
dbSNP_150:rs739082691	1	6790274	A	G	apl3721066	G	C
dbSNP_150:rs740799037	1	6795212	A	G	apl3720943	A	G
dbSNP_150:rs1058292779	1	6796313	T	C	apl3720914	G	A
dbSNP_150:rs317801403	1	6798572	C	A	apl3720893	G	A
dbSNP_150:rs734464763	1	6806773	G	A	apl3720746	G	A
dbSNP_150:rs731264262	1	6807874	C	T	apl3720720	C	G
dbSNP_150:rs735376802	1	6811728	A	C	apl3720629	A	G
dbSNP_150:rs316503131	1	6812711	C	G	apl3720612	G	C
dbSNP_150:rs738172737	1	6814988	C	T	apl3720553	C	T
dbSNP_150:rs731263401	1	6815764	C	A	apl3720532	C	T
dbSNP_150:rs1059058503	1	6815868	C	T	apl3720523	T	C
dbSNP_150:rs741419859	1	6821104	C	T	apl3720465	C	T
dbSNP_150:rs313623369	1	6823512	T	G	apl3720408	T	G
dbSNP_150:rs732749369	1	6824794	A	C	apl3720380	G	A
dbSNP_150:rs738624317	1	6830934	A	G	apl3720174	G	A
dbSNP_150:rs740527888	1	6839902	C	T	apl3720037	C	T
dbSNP_150:rs740495350	1	6861215	G	C	apl3719646	T	G
dbSNP_150:rs741560852	1	6871268	A	G	apl3719505	A	C
dbSNP_150:rs735382069	1	6871283	G	T	apl3719504	G	A
dbSNP_150:rs738746573	1	6871650	T	C	apl3719497	T	C
dbSNP_150:rs731446632	1	6875871	T	C	apl3719417	C	T
dbSNP_150:rs736643692	1	6876187	C	G	apl3719412	C	A
dbSNP_150:rs734297540	1	6885409	G	A	apl3719192	A	G
dbSNP_150:rs731312246	1	6887829	G	T	apl8140758	G	A
dbSNP_150:rs737533276	1	6892369	A	G	apl7755727	G	A
dbSNP_150:rs16747602	1	6904985	T	C	apl7755592	T	C
dbSNP_150:rs733055236	1	6938567	C	A	apl8189331	G	A
dbSNP_150:rs737366974	1	6957549	A	G	apl833805	T	C
dbSNP_150:rs740347314	1	6962962	C	A	apl833887	T	C
dbSNP_150:rs739128186	1	6965698	G	A	apl833926	A	G
dbSNP_150:rs15188921	1	6968402	C	T	apl833993	C	T
dbSNP_150:rs739411288	1	6973299	G	A	apl834079	A	G
dbSNP_150:rs80696681	1	6973341	C	T	apl834083	T	C
dbSNP_150:rs731079643	1	6973968	G	A	apl834110	A	G
dbSNP_150:rs734536589	1	6976543	G	C	apl834159	G	C
dbSNP_150:rs736147705	1	6980926	G	C	apl834207	A	G
dbSNP_150:rs735538021	1	6983528	G	A	apl834250	A	G
dbSNP_150:rs740591323	1	6987930	C	T	apl834305	C	G
dbSNP_150:rs737601918	1	6988106	G	A	apl834312	G	A
dbSNP_150:rs735994676	1	6992055	A	G	apl834396	G	A
dbSNP_150:rs794145284	1	7001100	-	A	apl834432	A	C
dbSNP_150:rs317501612	1	7009644	T	C	apl834539	C	T
dbSNP_150:rs1058968764	1	7016509	T	C	apl834629	T	G
dbSNP_150:rs794652530	1	7041695	-	A	apl834862	A	G
dbSNP_150:rs312326113	1	7050714	A	G	apl834963	G	A
dbSNP_150:rs741243101	1	7051947	C	T	apl834989	T	G
dbSNP_150:rs1060249834	1	7052654	C	T	apl835017	C	T
dbSNP_150:rs315239676	1	7093752	C	T	apl835402	C	T
dbSNP_150:rs431847189	1	7164538	A	G	apl835970	A	G
dbSNP_150:rs736425313	1	7188878	C	A	apl836135	C	T
dbSNP_150:rs313016967	1	7194730	G	C	apl836157	G	A
dbSNP_150:rs14790375	1	7225781	T	C	apl836320	C	G
dbSNP_150:rs731664267	1	7227831	A	C	apl836329	A	G
dbSNP_150:rs739253142	1	7230119	A	G	apl836342	G	A
dbSNP_150:rs732464677	1	7233387	T	C	apl836365	G	T
dbSNP_150:rs735973877	1	7234469	A	C	apl836378	G	A
dbSNP_150:rs739151463	1	7235250	A	G	apl836391	A	G
dbSNP_150:rs1058053037	1	7259240	T	C	apl836520	T	C
dbSNP_150:rs317967214	1	7312746	G	T	apl836766	G	A
dbSNP_150:rs733352806	1	7313074	G	A	apl836777	A	G
dbSNP_150:rs741547710	1	7347885	G	A	apl836991	G	A
dbSNP_150:rs739186298	1	7352715	T	C	apl837029	T	C
dbSNP_150:rs1057816458	1	7375993	C	T	apl837158	A	C
dbSNP_150:rs739801413	1	7382135	C	G	apl837173	A	T
dbSNP_150:rs316693725	1	7445903	C	A	apl837420	C	T
dbSNP_150:rs13825622	1	7446544	G	A	apl837429	C	T
dbSNP_150:rs80647841	1	7468177	A	C	apl837557	G	A
dbSNP_150:rs731433569	1	7535073	C	T	apl837748	C	T
dbSNP_150:rs315624533	1	7569355	C	A	apl837826	G	C
dbSNP_150:rs738655369	1	7585821	G	A	apl837877	A	G
dbSNP_150:rs732362994	1	7616092	T	G	apl838020	C	T
dbSNP_150:rs317702227	1	7663255	A	T	apl838188	A	C
dbSNP_150:rs738438474	1	7701888	C	T	apl838327	T	C
dbSNP_150:rs740723565	1	7731231	C	T	apl838373	T	C
dbSNP_150:rs314897740	1	7731884	C	A	apl838374	C	A
dbSNP_150:rs13787561	1	7790754	C	A	apl838584	C	A
dbSNP_150:rs15188216	1	7813868	G	C	apl838689	G	A
dbSNP_150:rs312399302	1	7854587	T	C	apl838843	C	T
dbSNP_150:rs737130508	1	7992841	G	T	apl839334	A	G
dbSNP_150:rs794086293	1	8037854	A	G	apl839466	T	G
dbSNP_150:rs730953935	1	8511341	G	A	apl2494428	C	G
dbSNP_150:rs738306853	1	8946608	G	C	apl2495541	G	A
dbSNP_150:rs317357463	1	8995227	C	A	apl2495805	G	A
dbSNP_150:rs740486327	1	9490915	T	G	apl4989829	T	A
dbSNP_150:rs316489018	1	9829649	C	T	apl4990899	T	C
dbSNP_150:rs313623713	1	9964591	A	C	apl4991170	T	C
dbSNP_150:rs734998310	1	10065381	T	C	apl2911369	T	C
dbSNP_150:rs314789127	1	10114130	G	A	apl2911570	A	T
dbSNP_150:rs312504407	1	10362094	G	C	apl2912416	G	T
dbSNP_150:rs735823530	1	10390748	C	T	apl2912519	T	C
dbSNP_150:rs740321556	1	10392224	-	C	apl2912522	A	G
dbSNP_150:rs80747895	1	10425345	G	A	apl2912588	A	G
dbSNP_150:rs80566615	1	10551017	G	T	apl2912822	G	T
dbSNP_150:rs736541897	1	10627432	T	C	apl2913088	C	T
dbSNP_150:rs733106219	1	10740157	A	G	apl2913623	G	A
dbSNP_150:rs1058572947	1	10935728	T	A	apl2913993	G	A
dbSNP_150:rs1060497978	1	11139843	T	C	apl2914838	T	C
dbSNP_150:rs1058627588	1	11246619	-	G	apl2915219	A	G
dbSNP_150:rs735801064	1	11299590	C	G	apl2915355	G	A
dbSNP_150:rs738766688	1	11327680	A	C	apl2915426	G	T
dbSNP_150:rs735514812	1	11331006	A	G	apl2915433	G	A
dbSNP_150:rs315651281	1	11371769	C	T	apl1868003	C	T
dbSNP_150:rs317337638	1	11374179	G	A	apl1867982	G	A
dbSNP_150:rs13832788	1	11409528	G	C	apl1867923	T	G
dbSNP_150:rs737331395	1	11439002	A	C	apl1867861	C	T
dbSNP_150:rs794191220	1	11635614	T	C	apl1867347	C	T
dbSNP_150:rs312770867	1	11665726	G	C	apl1867183	A	G
dbSNP_150:rs316982695	1	11684104	C	G	apl1867086	C	A
dbSNP_150:rs1060158926	1	11737687	G	A	apl1866865	A	G
dbSNP_150:rs732895893	1	11746877	C	T	apl1866822	C	T
dbSNP_150:rs317703196	1	11761557	C	T	apl1866787	G	A
dbSNP_150:rs740278977	1	11767943	A	G	apl1866765	A	G
dbSNP_150:rs733867570	1	11769358	G	C	apl1866754	A	G
dbSNP_150:rs736513521	1	11835608	C	A	apl1866325	T	C
dbSNP_150:rs313206791	1	11908212	A	G	apl1865706	G	A
dbSNP_150:rs731228334	1	12059375	T	C	apl1864654	T	C
dbSNP_150:rs794592036	1	12074724	-	T	apl1864559	C	G
dbSNP_150:rs13714470	1	12110628	C	A	apl1864341	T	G
dbSNP_150:rs13831859	1	12152045	C	A	apl1863827	C	T
dbSNP_150:rs315265437	1	12152410	A	G	apl1863823	A	G
dbSNP_150:rs738427923	1	12169142	C	A	apl1863640	C	T
dbSNP_150:rs312689332	1	12192194	T	C	apl1863422	C	T
dbSNP_150:rs734527467	1	12218356	T	C	apl1863167	T	C
dbSNP_150:rs315927558	1	12252030	G	A	apl1862913	G	A
dbSNP_150:rs313403984	1	12265743	C	T	apl1862709	G	C
dbSNP_150:rs733838744	1	12266699	C	G	apl1862693	T	C
dbSNP_150:rs736533804	1	12312646	G	A	apl1862234	A	G
dbSNP_150:rs739079530	1	12344626	G	A	apl1862025	G	A
dbSNP_150:rs738595633	1	12351910	C	T	apl1861967	T	C
dbSNP_150:rs732000791	1	12387858	A	G	apl1861730	A	T
dbSNP_150:rs317640818	1	12391154	G	A	apl1861703	G	A
dbSNP_150:rs14794829	1	12391605	A	T	apl1861698	A	T
dbSNP_150:rs317046787	1	12411270	A	G	apl1861567	G	A
dbSNP_150:rs1058505471	1	12412349	C	T	apl1861550	T	G
dbSNP_150:rs1057799296	1	12414909	-	T	apl1861505	T	C
dbSNP_150:rs317489994	1	12449464	T	C	apl1861298	T	C
dbSNP_150:rs314665367	1	12452158	G	A	apl1861277	G	T
dbSNP_150:rs15198533	1	12484754	A	G	apl1861085	G	A
dbSNP_150:rs732335265	1	12506241	T	C	apl1861018	G	A
dbSNP_150:rs734812587	1	12512584	T	G	apl1860963	C	T
dbSNP_150:rs313602748	1	12513378	A	T	apl1860951	A	C
dbSNP_150:rs13714275	1	12515201	T	C	apl1860940	G	A
dbSNP_150:rs740582956	1	12519040	G	A	apl1860925	G	A
dbSNP_150:rs315134215	1	12519171	T	C	apl1860923	T	C
dbSNP_150:rs312462344	1	12531927	G	A	apl1860836	A	G
dbSNP_150:rs736721649	1	12542695	G	A	apl1860788	C	G
dbSNP_150:rs317788809	1	12542990	C	A	apl1860778	C	T
dbSNP_150:rs740030549	1	12548115	G	A	apl1860722	G	T
dbSNP_150:rs735190024	1	12549965	A	G	apl1860687	G	A
dbSNP_150:rs739406797	1	12550179	G	A	apl1860682	G	A
dbSNP_150:rs315162497	1	12551972	G	A	apl1860667	G	A
dbSNP_150:rs794504176	1	12564357	T	C	apl1860600	T	C
dbSNP_150:rs315921302	1	12567278	C	T	apl1860579	T	C
dbSNP_150:rs1058466368	1	12576510	C	T	apl1860532	G	C
dbSNP_150:rs14794492	1	12579513	G	C	apl1860498	C	T
dbSNP_150:rs14794486	1	12579723	G	T	apl1860495	C	T
dbSNP_150:rs14924314	1	12580623	A	C	apl1860489	T	C
dbSNP_150:rs14924313	1	12580624	T	A	apl1860488	G	A
dbSNP_150:rs733844032	1	12585691	C	T	apl1860468	T	C
dbSNP_150:rs740929412	1	12586742	G	A	apl1860454	G	A
dbSNP_150:rs793993425	1	12588665	C	A	apl1860444	C	T
dbSNP_150:rs15198382	1	12597554	G	A	apl1860357	G	A
dbSNP_150:rs741799316	1	12597575	C	T	apl1860356	C	T
dbSNP_150:rs317365851	1	12599637	G	A	apl1860315	A	G
dbSNP_150:rs314839990	1	12606143	C	T	apl1860247	T	C
dbSNP_150:rs736178271	1	12609327	T	G	apl1860215	T	C
dbSNP_150:rs313997758	1	12613389	C	T	apl7487879	G	T
dbSNP_150:rs313728525	1	12614427	C	T	apl7487872	G	C
dbSNP_150:rs313304060	1	12621764	G	A	apl7487812	G	A
dbSNP_150:rs1059096325	1	12625810	C	T	apl7487805	T	C
dbSNP_150:rs313608078	1	12633781	G	C	apl7487775	C	G
dbSNP_150:rs317022248	1	12633783	G	C	apl7487774	A	G
dbSNP_150:rs15198180	1	12649275	A	G	apl7487670	A	T
dbSNP_150:rs739933783	1	12674061	C	T	apl7487604	A	T
dbSNP_150:rs737568744	1	12707353	C	G	apl7487586	T	G
dbSNP_150:rs1058790177	1	12746445	C	T	apl7487543	A	T
dbSNP_150:rs740197543	1	12884830	C	T	apl6105017	C	T
dbSNP_150:rs740338690	1	12886474	G	A	apl6105028	G	A
dbSNP_150:rs737703296	1	12940589	A	G	apl6105292	A	G
dbSNP_150:rs13830752	1	12965263	C	T	apl6105474	C	T
dbSNP_150:rs732001973	1	13179025	G	A	apl6106219	G	A
dbSNP_150:rs737295020	1	13298731	G	A	apl6106706	A	G
dbSNP_150:rs734732384	1	13305587	A	C	apl6106738	G	A
dbSNP_150:rs736926814	1	13359631	G	A	apl602178	G	A
dbSNP_150:rs731292148	1	13366706	G	A	apl602246	G	A
dbSNP_150:rs735626350	1	13381686	C	T	apl602354	T	C
dbSNP_150:rs313388496	1	13382761	T	G	apl602375	C	T
dbSNP_150:rs736450610	1	13387425	G	A	apl602395	G	A
dbSNP_150:rs14214235	1	13388906	A	G	apl602402	T	C
dbSNP_150:rs317995360	1	13394359	C	T	apl602455	T	C
dbSNP_150:rs732077840	1	13398428	C	G	apl602503	G	C
dbSNP_150:rs13830085	1	13398533	A	C	apl602508	A	G
dbSNP_150:rs1057569927	1	13406034	T	C	apl602557	C	T
dbSNP_150:rs314333528	1	13407214	T	A	apl602578	A	T
dbSNP_150:rs316341412	1	13459890	C	A	apl602817	T	C
dbSNP_150:rs317540852	1	13471931	T	A	apl602885	T	C
dbSNP_150:rs736546435	1	13488499	A	C	apl602929	A	G
dbSNP_150:rs794672060	1	13507461	T	C	apl603046	T	C
dbSNP_150:rs15196250	1	13512328	G	A	apl603083	T	G
dbSNP_150:rs1057973419	1	13512340	G	A	apl603086	T	G
dbSNP_150:rs315231114	1	13512480	T	C	apl603094	T	C
dbSNP_150:rs316300588	1	13535056	A	G	apl603197	G	A
dbSNP_150:rs315331864	1	13541321	A	G	apl603218	A	G
dbSNP_150:rs317844411	1	13542573	T	C	apl603221	T	C
dbSNP_150:rs1058902746	1	13556350	C	A	apl603322	C	T
dbSNP_150:rs731938639	1	13730470	T	A	apl603949	T	G
dbSNP_150:rs741529429	1	13752974	T	C	apl604058	T	G
dbSNP_150:rs732703001	1	13983384	T	C	apl605356	T	C
dbSNP_150:rs14876092	1	13987084	C	T	apl605394	G	A
dbSNP_150:rs734998855	1	14009442	T	C	apl605520	A	T
dbSNP_150:rs735401313	1	14051541	A	C	apl605757	A	G
dbSNP_150:rs738101942	1	14052399	A	C	apl605773	A	G
dbSNP_150:rs731520302	1	14053559	A	G	apl605801	A	G
dbSNP_150:rs312916451	1	14055309	C	A	apl605818	C	G
dbSNP_150:rs14792778	1	14059929	T	C	apl605916	G	T
dbSNP_150:rs1057939520	1	14060362	C	T	apl605933	T	A
dbSNP_150:rs315399659	1	14073894	A	G	apl606026	A	G
dbSNP_150:rs741305971	1	14087592	G	A	apl606170	A	G
dbSNP_150:rs735948318	1	14088630	C	A	apl606196	T	A
dbSNP_150:rs732605029	1	14093873	C	T	apl606245	T	C
dbSNP_150:rs740389057	1	14134907	A	G	apl606499	T	C
dbSNP_150:rs317188702	1	14218464	G	A	apl607011	A	G
dbSNP_150:rs15194736	1	14223276	C	T	apl607034	T	C
dbSNP_150:rs738012276	1	14235128	-	A	apl607797	C	T
dbSNP_150:rs736121813	1	14239872	C	T	apl607756	C	G
dbSNP_150:rs732191704	1	14240026	A	T	apl607753	G	C
dbSNP_150:rs315196844	1	14258036	A	C	apl607267	G	A
dbSNP_150:rs733946109	1	14268103	T	A	apl607394	G	C
dbSNP_150:rs313751050	1	14270176	T	C	apl607413	T	G
dbSNP_150:rs317819139	1	14274214	A	G	apl607440	G	A
dbSNP_150:rs318133309	1	14277747	A	G	apl607479	G	A
dbSNP_150:rs736194380	1	14296125	G	A	apl607649	G	T
dbSNP_150:rs737684496	1	14327844	A	C	apl608059	A	G
dbSNP_150:rs731369066	1	14329587	G	A	apl608086	G	A
dbSNP_150:rs14792632	1	14329601	C	T	apl608088	T	C
dbSNP_150:rs312505940	1	14329968	G	A	apl608095	A	G
dbSNP_150:rs736519775	1	14334389	G	A	apl608144	G	A
dbSNP_150:rs741569487	1	14348509	C	G	apl608305	T	C
dbSNP_150:rs13829196	1	14357035	A	G	apl608388	C	G
dbSNP_150:rs738371422	1	14357113	A	C	apl608390	G	A
dbSNP_150:rs737272001	1	14372792	T	A	apl608672	C	T
dbSNP_150:rs317737013	1	14387163	A	G	apl608876	A	G
dbSNP_150:rs731977766	1	14387490	A	G	apl608878	C	T
dbSNP_150:rs738099333	1	14387963	C	T	apl608885	G	C
dbSNP_150:rs1059396407	1	14398354	C	G	apl608993	T	C
dbSNP_150:rs14792574	1	14407017	C	T	apl609114	C	T
dbSNP_150:rs14792571	1	14407185	G	A	apl609116	G	C
dbSNP_150:rs739745596	1	14415228	G	A	apl609227	G	A
dbSNP_150:rs735728272	1	14418801	C	G	apl609295	A	C
dbSNP_150:rs317236389	1	14437616	A	G	apl609531	G	T
dbSNP_150:rs738857590	1	14459096	T	G	apl609744	C	T
dbSNP_150:rs731973053	1	14459097	G	T	apl609745	A	G
dbSNP_150:rs739476705	1	14468086	G	A	apl609887	A	G
dbSNP_150:rs317107287	1	14490173	C	A	apl610172	C	T
dbSNP_150:rs731630966	1	14509474	T	G	apl610344	C	T
dbSNP_150:rs736021406	1	14509851	C	T	apl610365	C	T
dbSNP_150:rs736776223	1	14521238	G	C	apl610512	G	A
dbSNP_150:rs732672233	1	14565259	A	C	apl611060	C	T
dbSNP_150:rs736216737	1	14565386	C	A	apl611064	C	A
dbSNP_150:rs738487133	1	14576235	A	C	apl611251	T	G
dbSNP_150:rs740811491	1	14581987	A	C	apl611373	A	G
dbSNP_150:rs737675465	1	14585408	T	G	apl611412	T	C
dbSNP_150:rs739432315	1	14615820	A	G	apl8125566	C	A
dbSNP_150:rs730982473	1	14617560	C	T	apl611816	C	T
dbSNP_150:rs737932707	1	14761946	C	T	apl613068	C	T
dbSNP_150:rs1058029861	1	14761977	A	G	apl613069	G	A
dbSNP_150:rs318076709	1	14822365	G	C	apl613347	G	A
dbSNP_150:rs1057626707	1	14831098	A	G	apl613373	G	A
dbSNP_150:rs312937475	1	14871040	T	C	apl613605	T	C
dbSNP_150:rs81106254	1	14888153	T	C	apl613715	C	T
dbSNP_150:rs80673792	1	14912596	G	C	apl613903	C	T
dbSNP_150:rs736617890	1	14941990	C	T	apl614104	T	C
dbSNP_150:rs80598328	1	14951691	T	A	apl614144	C	T
dbSNP_150:rs732010198	1	15047586	G	A	apl614740	G	A
dbSNP_150:rs736658981	1	15131719	C	T	apl615327	G	A
dbSNP_150:rs741416728	1	15169527	T	G	apl615544	T	C
dbSNP_150:rs741060412	1	15182886	G	A	apl615625	G	A
dbSNP_150:rs738972005	1	15192862	C	A	apl615734	G	C
dbSNP_150:rs314069350	1	15194252	T	C	apl615768	C	T
dbSNP_150:rs734038483	1	15208301	T	C	apl615886	G	C
dbSNP_150:rs739805516	1	15208454	T	G	apl615890	C	T
dbSNP_150:rs16732829	1	15220332	A	G	apl615998	G	A
dbSNP_150:rs739873689	1	15222084	A	G	apl616010	G	A
dbSNP_150:rs740690320	1	15242067	T	C	apl616179	C	G
dbSNP_150:rs737889137	1	15242768	A	C	apl616195	T	A
dbSNP_150:rs734291470	1	15245140	G	A	apl616225	A	T
dbSNP_150:rs794206411	1	15246416	G	A	apl616242	G	A
dbSNP_150:rs1059096228	1	15246627	C	T	apl616245	T	C
dbSNP_150:rs80593852	1	15250564	A	G	apl616271	C	A
dbSNP_150:rs80637188	1	15254927	T	C	apl616312	C	T
dbSNP_150:rs735182029	1	15257526	C	A	apl616349	C	G
dbSNP_150:rs738310929	1	15285687	C	G	apl616556	C	T
dbSNP_150:rs733446008	1	15327725	G	A	apl616779	C	T
dbSNP_150:rs1058675234	1	15335692	C	T	apl616882	C	T
dbSNP_150:rs732729335	1	15357744	G	T	apl617082	G	A
dbSNP_150:rs735816820	1	15395826	G	A	apl617636	G	T
dbSNP_150:rs735164019	1	15398664	T	C	apl617668	T	C
dbSNP_150:rs736375785	1	15398791	C	T	apl617670	C	T
dbSNP_150:rs734026765	1	15401307	C	T	apl617686	C	T
dbSNP_150:rs731442084	1	15404391	A	G	apl617721	G	A
dbSNP_150:rs734438486	1	15416188	T	G	apl617944	T	C
dbSNP_150:rs1057922164	1	15416849	G	A	apl617961	A	G
dbSNP_150:rs312855190	1	15416870	T	C	apl617962	T	C
dbSNP_150:rs740200079	1	15424021	G	A	apl618033	T	A
dbSNP_150:rs732260529	1	15455889	C	T	apl618460	T	C
dbSNP_150:rs737433066	1	15460543	G	A	apl618545	A	G
dbSNP_150:rs739099124	1	15462980	T	C	apl618583	T	C
dbSNP_150:rs737223722	1	15468567	G	A	apl618663	G	A
dbSNP_150:rs734779818	1	15469150	C	T	apl618678	T	C
dbSNP_150:rs317203428	1	15480596	G	A	apl618775	A	G
dbSNP_150:rs731217391	1	15480986	T	G	apl618784	T	C
dbSNP_150:rs316080201	1	15481004	G	A	apl618785	G	A
dbSNP_150:rs315354127	1	15481412	A	G	apl618791	A	G
dbSNP_150:rs1058601613	1	15482309	G	A	apl618797	G	A
dbSNP_150:rs16028063	1	15506386	G	A	apl618957	A	G
dbSNP_150:rs737710845	1	15516271	C	T	apl619023	T	C
dbSNP_150:rs734069234	1	15523877	T	C	apl619093	T	C
dbSNP_150:rs733124477	1	15527327	G	A	apl619128	G	A
dbSNP_150:rs731021094	1	15527394	G	A	apl619131	G	A
dbSNP_150:rs794649260	1	15537530	G	A	apl619202	G	A
dbSNP_150:rs317080930	1	15539829	A	C	apl619216	C	T
dbSNP_150:rs734972396	1	15545404	G	A	apl619245	G	A
dbSNP_150:rs734704485	1	15549098	G	A	apl619270	G	A
dbSNP_150:rs733849577	1	15551050	G	A	apl619299	C	A
dbSNP_150:rs1058241161	1	15554551	C	T	apl619321	C	T
dbSNP_150:rs316648376	1	15557353	A	C	apl619346	T	A
dbSNP_150:rs314958356	1	15557432	A	T	apl619353	T	C
dbSNP_150:rs1059446869	1	15558561	C	T	apl619377	T	C
dbSNP_150:rs14727571	1	15559724	T	C	apl619390	T	C
dbSNP_150:rs736130611	1	15572189	G	A	apl619437	G	A
dbSNP_150:rs740772737	1	15584424	G	A	apl619496	G	A
dbSNP_150:rs1059479479	1	15594371	T	C	apl619527	C	A
dbSNP_150:rs734833382	1	15607542	T	G	apl619597	A	G
dbSNP_150:rs312615271	1	15608416	G	T	apl619615	C	G
dbSNP_150:rs732234420	1	15613086	C	A	apl619648	A	T
dbSNP_150:rs738291709	1	15615141	C	T	apl619664	G	T
dbSNP_150:rs1060384003	1	15616165	C	T	apl619673	T	C
dbSNP_150:rs734050828	1	15621035	C	A	apl619697	C	T
dbSNP_150:rs736385375	1	15621154	G	A	apl619700	G	T
dbSNP_150:rs736481890	1	15627472	C	A	apl619734	C	T
dbSNP_150:rs316280486	1	15627984	T	C	apl619741	T	C
dbSNP_150:rs734050117	1	15630222	C	T	apl619774	T	C
dbSNP_150:rs737118964	1	15630503	C	A	apl619777	C	T
dbSNP_150:rs315479313	1	15638843	G	T	apl619877	C	G
dbSNP_150:rs312443225	1	15820230	G	A	apl621170	G	A
dbSNP_150:rs738327062	1	15836872	C	T	apl621239	C	T
dbSNP_150:rs13828411	1	15839689	T	C	apl621249	C	T
dbSNP_150:rs738591408	1	15847159	C	T	apl621275	A	C
dbSNP_150:rs731049899	1	15862646	T	C	apl621358	C	T
dbSNP_150:rs794523247	1	15868654	C	T	apl621400	T	C
dbSNP_150:rs732367568	1	15913540	A	G	apl621599	A	G
dbSNP_150:rs1060071714	1	15997847	G	A	apl621912	G	T
dbSNP_150:rs314098063	1	16003598	C	T	apl621977	A	G
dbSNP_150:rs732241121	1	16011913	T	C	apl622011	T	C
dbSNP_150:rs736701856	1	16030492	C	G	apl622102	T	C
dbSNP_150:rs315093646	1	16034261	T	C	apl622123	C	T
dbSNP_150:rs734341275	1	16096195	G	C	apl8207538	G	A
dbSNP_150:rs733454334	1	16137980	G	A	apl622656	G	A
dbSNP_150:rs731250569	1	16147906	T	G	apl622684	T	G
dbSNP_150:rs738184869	1	16173135	T	A	apl622764	T	C
dbSNP_150:rs739310604	1	16203135	A	G	apl622864	G	A
dbSNP_150:rs731239347	1	16204922	A	C	apl622874	G	A
dbSNP_150:rs794372170	1	16224997	T	C	apl622953	T	G
dbSNP_150:rs740239957	1	16259863	G	A	apl623071	G	A
dbSNP_150:rs740581847	1	16261726	G	A	apl623091	G	A
dbSNP_150:rs734072431	1	16272097	C	T	apl623122	T	C
dbSNP_150:rs794210065	1	16279092	C	G	apl623158	T	C
dbSNP_150:rs313364883	1	16282903	T	C	apl623167	T	C
dbSNP_150:rs739496390	1	16337573	-	A	apl623419	G	A
dbSNP_150:rs741082483	1	16405495	-	T	apl623507	T	C
dbSNP_150:rs312395187	1	16443768	G	A	apl623626	T	A
dbSNP_150:rs317705762	1	16460637	T	G	apl623699	A	G
dbSNP_150:rs793995195	1	16508165	G	A	apl623815	G	C
dbSNP_150:rs316424161	1	16516155	C	G	apl623835	A	G
dbSNP_150:rs741206437	1	16577346	T	C	apl623974	C	T
dbSNP_150:rs13827863	1	16595934	C	T	apl624031	C	T
dbSNP_150:rs737449746	1	16716690	A	G	apl624534	T	A
dbSNP_150:rs312942399	1	16721300	T	G	apl624561	T	G
dbSNP_150:rs80686242	1	16746137	T	C	apl624681	C	T
dbSNP_150:rs733487296	1	16820377	A	G	apl625013	A	G
dbSNP_150:rs732456710	1	16824812	-	T	apl625025	A	T
dbSNP_150:rs315114486	1	16827311	G	T	apl625045	G	A
dbSNP_150:rs314517301	1	16836344	C	T	apl625109	T	C
dbSNP_150:rs737395687	1	16852388	G	C	apl625187	G	A
dbSNP_150:rs737803333	1	16890317	T	G	apl625357	T	C
dbSNP_150:rs736089353	1	16921897	G	A	apl625521	G	A
dbSNP_150:rs738969621	1	17000236	C	T	apl625814	A	C
dbSNP_150:rs14791637	1	17011027	C	G	apl625839	T	C
dbSNP_150:rs736056157	1	17662513	T	A	apl627925	C	A
dbSNP_150:rs1060070770	1	18427808	G	T	apl4397827	G	A
dbSNP_150:rs731926881	1	18735601	C	G	apl4398616	T	C
dbSNP_150:rs80688143	1	18803354	C	T	apl4398847	C	A
dbSNP_150:rs312464898	1	19151642	A	G	apl4399594	G	A
dbSNP_150:rs794477679	1	19229113	-	T	apl4399774	T	A
dbSNP_150:rs739602921	1	19462143	C	T	apl4400126	T	G
dbSNP_150:rs1059031858	1	20270119	G	A	apl4402565	G	A
dbSNP_150:rs731777470	1	20343053	C	T	apl4403212	T	C
dbSNP_150:rs313252178	1	20428206	G	A	apl4403836	A	G
dbSNP_150:rs80563852	1	20439816	T	C	apl4403938	A	G
dbSNP_150:rs14711239	1	20540622	G	T	apl4404789	G	A
dbSNP_150:rs732164838	1	20544675	C	T	apl4404828	C	T
dbSNP_150:rs738403368	1	20558882	G	A	apl4404981	G	T
dbSNP_150:rs315907817	1	20559114	G	A	apl4404990	A	G
dbSNP_150:rs313374765	1	20570597	A	T	apl4405115	A	T
dbSNP_150:rs317275509	1	20575697	C	T	apl4405151	C	T
dbSNP_150:rs731019899	1	20580520	C	T	apl4405193	G	A
dbSNP_150:rs736989876	1	20589760	G	A	apl4405261	A	G
dbSNP_150:rs732896959	1	20595414	G	C	apl4405345	G	T
dbSNP_150:rs80755230	1	20596782	C	T	apl4405359	C	T
dbSNP_150:rs733410774	1	20615392	G	A	apl4405604	G	A
dbSNP_150:rs314692528	1	20619500	C	T	apl4405643	C	T
dbSNP_150:rs1057997435	1	20629214	T	C	apl4405714	C	T
dbSNP_150:rs733740396	1	20648326	C	T	apl4405864	T	G
dbSNP_150:rs80690211	1	20663719	G	T	apl4406012	G	C
dbSNP_150:rs736540638	1	20680566	T	C	apl4406138	T	C
dbSNP_150:rs732499084	1	20706015	A	G	apl4406282	A	G
dbSNP_150:rs733027319	1	20710624	T	C	apl4406328	C	T
dbSNP_150:rs740751815	1	20717038	T	C	apl4406371	C	T
dbSNP_150:rs734265855	1	20721808	T	C	apl4406465	C	T
dbSNP_150:rs738053718	1	20722320	G	T	apl4406484	C	T
dbSNP_150:rs731953213	1	20725392	T	C	apl4406513	C	T
dbSNP_150:rs737829982	1	20727129	G	C	apl4406527	G	C
dbSNP_150:rs315325863	1	20732324	G	A	apl4406560	C	T
dbSNP_150:rs734475160	1	20735404	A	T	apl4406598	A	C
dbSNP_150:rs794544100	1	20745186	C	A	apl4406656	T	C
dbSNP_150:rs317387434	1	20759665	A	T	apl5495125	C	T
dbSNP_150:rs733968011	1	20759802	A	C	apl5495121	A	G
dbSNP_150:rs16743964	1	20765674	A	G	apl5495079	C	A
dbSNP_150:rs14736103	1	20767798	G	C	apl5495045	A	G
dbSNP_150:rs14736104	1	20767799	G	A	apl5495044	C	G
dbSNP_150:rs737427629	1	20770725	C	T	apl5495006	T	C
dbSNP_150:rs735684079	1	20779057	C	A	apl5494956	A	C
dbSNP_150:rs731973326	1	20789294	C	T	apl5494896	C	T
dbSNP_150:rs80622006	1	20794838	G	A	apl5494880	T	C
dbSNP_150:rs735882095	1	20833448	C	A	apl5494711	C	T
dbSNP_150:rs741488958	1	20877284	G	A	apl5494386	G	A
dbSNP_150:rs13835982	1	20879236	G	A	apl5494368	G	A
dbSNP_150:rs317488733	1	20887029	A	G	apl5494302	G	A
dbSNP_150:rs736960098	1	20888125	G	C	apl5494294	G	T
dbSNP_150:rs735942690	1	20889645	A	G	apl5494286	A	C
dbSNP_150:rs80620613	1	20890857	G	T	apl5494267	T	A
dbSNP_150:rs14798223	1	20891846	A	G	apl5494248	G	A
dbSNP_150:rs80602567	1	20894690	A	G	apl5494234	A	G
dbSNP_150:rs313609145	1	20945171	C	T	apl5493962	C	T
dbSNP_150:rs314108913	1	20962189	T	A	apl5493917	A	T
dbSNP_150:rs737188259	1	20979483	T	A	apl5493865	T	A
dbSNP_150:rs736314787	1	21126728	-	T	apl5493343	A	C
dbSNP_150:rs793953185	1	21166794	A	G	apl5493216	T	G
dbSNP_150:rs314874707	1	21452159	A	C	apl1734976	A	T
dbSNP_150:rs733753922	1	21464753	C	T	apl1734939	T	C
dbSNP_150:rs732728231	1	21711035	G	A	apl1734255	A	C
dbSNP_150:rs315046879	1	21712042	C	T	apl1734248	C	T
dbSNP_150:rs80780659	1	21876057	C	T	apl1733642	A	G
dbSNP_150:rs732762807	1	21964831	C	A	apl1733184	T	C
dbSNP_150:rs13836537	1	21981393	A	G	apl8157526	T	C
dbSNP_150:rs15206834	1	22088912	G	A	apl1732258	A	G
dbSNP_150:rs741514247	1	22479080	T	C	apl1730907	C	T
dbSNP_150:rs732260898	1	22516158	C	A	apl1730774	C	G
dbSNP_150:rs14798959	1	22568966	G	A	apl1730531	G	A
dbSNP_150:rs315899974	1	22568969	C	T	apl1730530	C	T
dbSNP_150:rs317292509	1	22575419	C	T	apl1730452	T	C
dbSNP_150:rs318162152	1	22585316	G	A	apl1730386	G	T
dbSNP_150:rs15207581	1	22595197	A	G	apl1730343	T	G
dbSNP_150:rs736703126	1	22698495	T	G	apl1730046	T	C
dbSNP_150:rs732659324	1	22738567	A	G	apl1729812	A	G
dbSNP_150:rs737054003	1	22752836	T	C	apl1729740	T	C
dbSNP_150:rs317297056	1	22759213	G	T	apl1729654	G	A
dbSNP_150:rs315664459	1	22762371	C	A	apl1729629	C	T
dbSNP_150:rs314204970	1	22785691	A	T	apl1729471	G	A
dbSNP_150:rs13746207	1	22790764	G	A	apl1715320	G	A
dbSNP_150:rs736649545	1	22844223	C	T	apl1715630	T	C
dbSNP_150:rs13837453	1	22864363	G	A	apl1715752	T	G
dbSNP_150:rs15208209	1	22894423	G	A	apl1715890	T	C
dbSNP_150:rs315769265	1	22913157	T	C	apl1716073	T	C
dbSNP_150:rs737212687	1	22914314	G	T	apl1716086	G	A
dbSNP_150:rs13837567	1	22933479	C	T	apl1716234	C	T
dbSNP_150:rs316187636	1	22942429	T	C	apl1716316	G	A
dbSNP_150:rs735187500	1	22959772	G	A	apl1716444	A	G
dbSNP_150:rs740092156	1	22991365	G	A	apl1716678	T	A
dbSNP_150:rs15208486	1	22997462	G	A	apl1716730	G	A
dbSNP_150:rs735514815	1	23003571	G	A	apl1716777	C	G
dbSNP_150:rs736901391	1	23026875	A	T	apl1716938	A	T
dbSNP_150:rs15208547	1	23036254	C	T	apl1716987	C	A
dbSNP_150:rs315895771	1	23043318	T	C	apl1717061	C	T
dbSNP_150:rs313255624	1	23057790	G	A	apl1717153	G	A
dbSNP_150:rs741530075	1	23111655	G	A	apl1717388	G	A
dbSNP_150:rs1059869661	1	23148766	G	A	apl1717587	T	C
dbSNP_150:rs733027647	1	23196144	A	G	apl1717924	G	A
dbSNP_150:rs15208838	1	23196596	G	C	apl1717928	G	C
dbSNP_150:rs312750548	1	23201404	G	A	apl1717963	G	A
dbSNP_150:rs312307411	1	23222409	T	A	apl1718100	C	T
dbSNP_150:rs740051178	1	23240360	C	T	apl1718200	C	T
dbSNP_150:rs313869545	1	23242560	G	A	apl1718218	A	G
dbSNP_150:rs315239157	1	23278798	C	T	apl1718463	A	C
dbSNP_150:rs312806115	1	23280068	T	C	apl1718475	C	T
dbSNP_150:rs318129288	1	23288912	G	A	apl1718534	A	G
dbSNP_150:rs733614442	1	23333989	A	G	apl1718706	G	A
dbSNP_150:rs315527495	1	23354441	A	T	apl1718830	A	G
dbSNP_150:rs318096006	1	23411116	T	A	apl1719016	G	T
dbSNP_150:rs740688413	1	23443144	G	A	apl1719190	G	A
dbSNP_150:rs314840114	1	23452593	C	T	apl1719220	T	C
dbSNP_150:rs15209284	1	23455642	T	G	apl1719238	G	C
dbSNP_150:rs15209319	1	23478573	A	G	apl1719324	G	A
dbSNP_150:rs313803760	1	23482427	G	A	apl1719354	G	T
dbSNP_150:rs13838227	1	23505515	G	A	apl1719463	G	A
dbSNP_150:rs313660697	1	23509242	C	A	apl1719480	A	C
dbSNP_150:rs13746440	1	23517884	T	C	apl1719523	T	A
dbSNP_150:rs15209457	1	23519199	C	T	apl1719533	T	G
dbSNP_150:rs737126266	1	23537581	G	A	apl1719647	G	A
dbSNP_150:rs15209524	1	23550922	G	T	apl1719764	G	A
dbSNP_150:rs314998063	1	23559014	G	A	apl1719828	G	T
dbSNP_150:rs315955813	1	23560338	C	T	apl1719850	C	T
dbSNP_150:rs313098897	1	23566082	T	C	apl1719881	T	C
dbSNP_150:rs316343453	1	23567474	T	C	apl1719897	C	T
dbSNP_150:rs317225207	1	23567947	G	A	apl1719913	A	G
dbSNP_150:rs741392205	1	23570970	C	T	apl1719967	T	C
dbSNP_150:rs739616836	1	23574001	G	A	apl1719979	A	G
dbSNP_150:rs10731704	1	23587056	A	G	apl1720070	G	A
dbSNP_150:rs313347654	1	23590240	T	C	apl1720083	T	C
dbSNP_150:rs734244452	1	23590663	A	G	apl1720086	A	G
dbSNP_150:rs732726487	1	23608822	A	G	apl1720184	A	G
dbSNP_150:rs740057930	1	23613281	G	T	apl1720217	A	G
dbSNP_150:rs738230962	1	23626060	T	A	apl1720282	T	C
dbSNP_150:rs736336173	1	23633538	T	A	apl1720303	G	A
dbSNP_150:rs316586609	1	23647803	G	C	apl1720375	G	A
dbSNP_150:rs14799602	1	23650897	G	A	apl1720395	G	A
dbSNP_150:rs735877940	1	23658900	A	G	apl1720479	T	G
dbSNP_150:rs317525065	1	23697364	T	C	apl1720783	C	T
dbSNP_150:rs315127832	1	23707850	C	T	apl1720823	C	T
dbSNP_150:rs317037290	1	23719402	C	T	apl1720883	A	G
dbSNP_150:rs312563356	1	23740135	A	G	apl1720995	G	A
dbSNP_150:rs794650754	1	23756505	G	A	apl1721118	G	C
dbSNP_150:rs733056643	1	23762063	T	C	apl1721173	T	C
dbSNP_150:rs315902140	1	23771793	C	T	apl1721234	A	C
dbSNP_150:rs14799778	1	23773041	-	C	apl1721240	C	T
dbSNP_150:rs734738700	1	23774165	G	C	apl1721252	C	T
dbSNP_150:rs316014235	1	23775855	A	G	apl1721262	G	A
dbSNP_150:rs314236766	1	23797389	G	A	apl1721373	A	G
dbSNP_150:rs15210055	1	23805290	G	A	apl1721427	T	G
dbSNP_150:rs1057825493	1	23826933	T	C	apl1721509	C	T
dbSNP_150:rs1058177595	1	23834318	-	T	apl1721546	A	T
dbSNP_150:rs794307100	1	23844420	C	T	apl1721633	C	T
dbSNP_150:rs736951505	1	23861466	C	T	apl1721688	C	G
dbSNP_150:rs1059303780	1	23865705	A	G	apl1721700	G	A
dbSNP_150:rs316579585	1	23966485	A	C	apl1722075	G	A
dbSNP_150:rs314696484	1	23971943	C	G	apl1722086	C	T
dbSNP_150:rs740853141	1	23978903	G	T	apl1722112	G	T
dbSNP_150:rs736012578	1	23989312	T	A	apl1722153	T	C
dbSNP_150:rs315743209	1	23996656	A	G	apl1722189	G	T
dbSNP_150:rs13838811	1	24000129	A	G	apl1722222	A	G
dbSNP_150:rs731002098	1	24006569	T	C	apl1722253	A	T
dbSNP_150:rs740006703	1	24010788	G	A	apl1722285	A	G
dbSNP_150:rs733413272	1	24055718	A	G	apl1722513	T	G
dbSNP_150:rs731529871	1	24056644	G	A	apl1722516	T	G
dbSNP_150:rs314042074	1	24063870	C	T	apl1722541	C	T
dbSNP_150:rs15210391	1	24072257	C	G	apl1722579	C	T
dbSNP_150:rs13838971	1	24135115	G	A	apl1722806	G	A
dbSNP_150:rs315763281	1	24138549	G	A	apl1722829	A	G
dbSNP_150:rs733286037	1	24139871	T	C	apl1722836	T	C
dbSNP_150:rs313541937	1	24140713	C	T	apl1722843	C	T
dbSNP_150:rs13839017	1	24184478	T	C	apl1722984	C	T
dbSNP_150:rs741711224	1	24217512	T	G	apl1723082	C	T
dbSNP_150:rs741784888	1	24365795	A	G	apl1723618	G	C
dbSNP_150:rs739107967	1	24561406	A	C	apl1724365	C	G
dbSNP_150:rs314217855	1	24593838	T	C	apl1724455	G	A
dbSNP_150:rs731324446	1	24673289	T	A	apl7282646	T	A
dbSNP_150:rs318102979	1	24696189	C	T	apl2184476	C	A
dbSNP_150:rs739473509	1	24774855	T	A	apl2184754	T	C
dbSNP_150:rs316124150	1	24803180	G	T	apl2184862	T	C
dbSNP_150:rs732188901	1	24815345	G	A	apl2184937	T	G
dbSNP_150:rs738385121	1	24815416	G	A	apl2184938	G	A
dbSNP_150:rs736981778	1	24823974	C	A	apl2185002	A	C
dbSNP_150:rs736262355	1	24825151	T	C	apl2185007	G	T
dbSNP_150:rs732812797	1	24825737	C	T	apl2185013	C	T
dbSNP_150:rs13839575	1	24844644	T	C	apl2185144	T	C
dbSNP_150:rs737375360	1	24854152	C	T	apl2185212	T	C
dbSNP_150:rs315008975	1	24877215	C	T	apl6228057	G	A
dbSNP_150:rs14800557	1	24893119	G	A	apl6228015	A	T
dbSNP_150:rs313715564	1	25016601	C	G	apl5823880	C	T
dbSNP_150:rs314146919	1	25079024	C	A	apl5824101	C	T
dbSNP_150:rs1057720830	1	25088764	G	T	apl5824130	C	T
dbSNP_150:rs730960684	1	25101450	T	G	apl5824179	T	C
dbSNP_150:rs1058609202	1	25129209	T	A	apl5824333	C	T
dbSNP_150:rs313161006	1	25133482	C	T	apl5824365	T	C
dbSNP_150:rs740326584	1	25139833	C	T	apl5824398	C	A
dbSNP_150:rs794155462	1	25154907	T	C	apl5824484	C	T
dbSNP_150:rs735035960	1	25187510	T	C	apl5824684	C	T
dbSNP_150:rs314568453	1	25239933	T	C	apl5824976	C	A
dbSNP_150:rs736855124	1	25262914	C	T	apl5825130	G	A
dbSNP_150:rs735631352	1	25269726	A	G	apl5825189	G	A
dbSNP_150:rs314025446	1	25320862	A	T	apl5825651	A	G
dbSNP_150:rs316970228	1	25336318	C	A	apl5825864	C	T
dbSNP_150:rs313891172	1	25433794	T	C	apl915926	G	T
dbSNP_150:rs14800949	1	25449809	C	T	apl916078	C	T
dbSNP_150:rs1057770859	1	25453996	G	A	apl916125	G	A
dbSNP_150:rs314758026	1	25463081	G	T	apl916243	A	G
dbSNP_150:rs1057975220	1	25467882	C	T	apl916288	C	T
dbSNP_150:rs733726358	1	25473298	A	C	apl916395	G	A
dbSNP_150:rs317187164	1	25511468	C	G	apl916836	A	G
dbSNP_150:rs734020766	1	25515720	C	T	apl916933	C	A
dbSNP_150:rs739853900	1	25524953	A	T	apl917087	A	C
dbSNP_150:rs732130866	1	25527733	C	T	apl917123	T	C
dbSNP_150:rs731867343	1	25528561	G	A	apl917127	G	A
dbSNP_150:rs738447355	1	25538096	C	T	apl917259	C	T
dbSNP_150:rs732875106	1	25544784	G	A	apl917405	G	A
dbSNP_150:rs15212771	1	25572990	A	G	apl917749	G	A
dbSNP_150:rs313774015	1	25574176	C	T	apl917785	C	T
dbSNP_150:rs14801146	1	25664868	A	G	apl918149	G	C
dbSNP_150:rs15213038	1	25701047	C	T	apl918401	C	T
dbSNP_150:rs317053682	1	25706427	C	T	apl918456	C	T
dbSNP_150:rs315527537	1	25719986	A	G	apl918628	T	G
dbSNP_150:rs736588500	1	25735418	A	G	apl918745	A	C
dbSNP_150:rs14801204	1	25736215	T	C	apl918754	C	T
dbSNP_150:rs794366712	1	25740196	T	G	apl918770	G	A
dbSNP_150:rs735874200	1	25751712	C	G	apl918865	A	T
dbSNP_150:rs734825589	1	25761935	C	T	apl918980	C	T
dbSNP_150:rs312572742	1	25767320	T	C	apl919048	T	C
dbSNP_150:rs734182430	1	25767482	G	T	apl919059	G	T
dbSNP_150:rs732065979	1	25769834	G	A	apl919103	T	G
dbSNP_150:rs313042267	1	25775852	G	C	apl919175	C	T
dbSNP_150:rs13840625	1	25778108	C	T	apl919206	C	A
dbSNP_150:rs14801286	1	25801493	T	G	apl919574	T	G
dbSNP_150:rs313591033	1	25812393	A	G	apl919726	G	A
dbSNP_150:rs316513956	1	25833571	G	A	apl919970	G	A
dbSNP_150:rs13840684	1	25844304	C	T	apl920120	C	T
dbSNP_150:rs740773761	1	25849874	T	C	apl920172	C	T
dbSNP_150:rs734581712	1	25849879	T	C	apl920173	C	T
dbSNP_150:rs13840720	1	25859117	T	A	apl920323	A	G
dbSNP_150:rs1058768271	1	25868072	G	A	apl920424	G	C
dbSNP_150:rs741448729	1	25868621	T	C	apl920431	T	C
dbSNP_150:rs1059162686	1	25876886	G	A	apl920527	G	A
dbSNP_150:rs317644226	1	25881975	A	T	apl920609	C	G
dbSNP_150:rs317298043	1	25884818	G	A	apl920627	T	C
dbSNP_150:rs313513572	1	25885995	A	G	apl920639	A	G
dbSNP_150:rs312945975	1	25892069	A	G	apl920752	G	A
dbSNP_150:rs1058237908	1	25893300	G	A	apl920761	G	C
dbSNP_150:rs313807262	1	25896605	T	C	apl920787	C	G
dbSNP_150:rs315722919	1	25897030	C	T	apl920801	T	G
dbSNP_150:rs316137409	1	25901250	A	C	apl8167364	G	A
dbSNP_150:rs316884254	1	25908020	G	A	apl920875	G	A
dbSNP_150:rs316677097	1	25910879	C	T	apl920907	T	C
dbSNP_150:rs731446282	1	25933931	T	C	apl921081	G	T
dbSNP_150:rs1057745069	1	25951744	A	G	apl921140	A	C
dbSNP_150:rs314449781	1	25961982	T	G	apl921183	G	T
dbSNP_150:rs15213715	1	25983925	A	G	apl921276	G	T
dbSNP_150:rs738679651	1	25988267	G	T	apl921286	T	G
dbSNP_150:rs313574222	1	25998829	G	A	apl921330	G	A
dbSNP_150:rs15213736	1	26001544	A	G	apl921353	G	A
dbSNP_150:rs740201040	1	26004539	G	T	apl921371	G	A
dbSNP_150:rs312521284	1	26036936	C	T	apl921503	T	A
dbSNP_150:rs737477413	1	26103198	T	C	apl921831	G	A
dbSNP_150:rs738106145	1	26162841	T	C	apl921996	A	T
dbSNP_150:rs730910713	1	26269448	T	C	apl922325	C	T
dbSNP_150:rs734065969	1	26303283	T	C	apl922420	C	T
dbSNP_150:rs738918625	1	26405683	G	A	apl922809	G	T
dbSNP_150:rs15214136	1	26413111	C	T	apl922858	C	T
dbSNP_150:rs313685914	1	26458025	C	T	apl922997	C	T
dbSNP_150:rs15214343	1	26514349	T	C	apl923241	G	A
dbSNP_150:rs314581759	1	26536322	T	C	apl923329	C	T
dbSNP_150:rs316019843	1	26633884	T	C	apl923966	C	T
dbSNP_150:rs738571808	1	26637129	A	G	apl924006	A	T
dbSNP_150:rs735375083	1	26704849	C	G	apl924403	C	T
dbSNP_150:rs731372064	1	26725755	A	T	apl924535	C	T
dbSNP_150:rs794519404	1	26733694	A	T	apl924579	A	G
dbSNP_150:rs315986467	1	26792937	T	C	apl924950	G	A
dbSNP_150:rs1057889658	1	26800518	G	A	apl924996	G	A
dbSNP_150:rs314571697	1	26823376	T	C	apl925077	C	T
dbSNP_150:rs733798963	1	26896966	A	T	apl925504	A	G
dbSNP_150:rs313780716	1	26898492	T	C	apl925507	C	T
dbSNP_150:rs731381320	1	26940705	A	G	apl925663	T	A
dbSNP_150:rs1058992500	1	26991295	A	G	apl925901	A	G
dbSNP_150:rs13841525	1	27050450	G	T	apl926174	T	C
dbSNP_150:rs15215231	1	27102083	C	A	apl926419	G	A
dbSNP_150:rs314959919	1	27133289	G	C	apl926661	C	T
dbSNP_150:rs735598437	1	27157096	A	G	apl926781	G	C
dbSNP_150:rs13841630	1	27163427	T	C	apl926815	T	C
dbSNP_150:rs731861058	1	27164588	A	G	apl926823	A	G
dbSNP_150:rs317751498	1	27217253	A	G	apl927114	G	A
dbSNP_150:rs15215416	1	27234001	C	T	apl927205	C	T
dbSNP_150:rs313824096	1	27236685	A	C	apl927270	T	A
dbSNP_150:rs14802357	1	27247641	G	T	apl927351	T	A
dbSNP_150:rs1058929094	1	27387819	G	T	apl928328	G	A
dbSNP_150:rs733379046	1	27405982	T	G	apl928451	T	C
dbSNP_150:rs735913351	1	27410448	G	A	apl928501	G	A
dbSNP_150:rs317605288	1	27411100	G	A	apl928513	G	T
dbSNP_150:rs313683443	1	27417193	T	C	apl928573	C	T
dbSNP_150:rs1057673852	1	27481827	A	G	apl928943	G	A
dbSNP_150:rs315435894	1	27497406	A	G	apl929010	A	G
dbSNP_150:rs735750628	1	27498884	C	G	apl929023	C	T
dbSNP_150:rs13841870	1	27500610	T	G	apl929041	C	A
dbSNP_150:rs15215974	1	27508761	A	G	apl929075	G	A
dbSNP_150:rs317902685	1	27592940	C	T	apl929346	C	T
dbSNP_150:rs317266150	1	27608495	G	A	apl929477	G	A
dbSNP_150:rs739545927	1	27610252	A	G	apl929485	A	G
dbSNP_150:rs13841977	1	27610722	G	A	apl929494	G	A
dbSNP_150:rs313424017	1	27612702	T	C	apl929509	C	T
dbSNP_150:rs314821788	1	27617994	T	C	apl929551	T	G
dbSNP_150:rs740639587	1	27628185	C	T	apl929621	T	C
dbSNP_150:rs313254312	1	27630921	G	A	apl929640	A	G
dbSNP_150:rs738237014	1	27655452	C	T	apl929801	C	T
dbSNP_150:rs1058347330	1	27673559	C	A	apl929876	A	C
dbSNP_150:rs1058456426	1	27674438	T	C	apl929888	A	T
dbSNP_150:rs14802873	1	27676349	C	T	apl929910	C	G
dbSNP_150:rs737971725	1	27692628	T	C	apl930055	T	C
dbSNP_150:rs733073662	1	27705653	C	T	apl930265	T	C
dbSNP_150:rs315855493	1	27706543	A	G	apl930281	G	A
dbSNP_150:rs1060425758	1	27706937	T	C	apl930290	C	T
dbSNP_150:rs733203666	1	27725751	-	T	apl930444	T	C
dbSNP_150:rs739342206	1	27729513	A	G	apl930471	C	A
dbSNP_150:rs740180348	1	27737639	T	G	apl930576	C	T
dbSNP_150:rs316180940	1	27755654	G	A	apl930892	A	G
dbSNP_150:rs735631682	1	27756282	C	T	apl930904	A	G
dbSNP_150:rs13842117	1	27764149	C	G	apl930996	G	A
dbSNP_150:rs737674939	1	27770197	C	T	apl931033	C	T
dbSNP_150:rs313676126	1	27775288	C	A	apl931076	A	C
dbSNP_150:rs739645446	1	27793026	A	G	apl931311	G	A
dbSNP_150:rs737177640	1	27796926	T	A	apl931347	T	G
dbSNP_150:rs732374064	1	27802231	T	C	apl931394	T	C
dbSNP_150:rs735448601	1	27820987	C	T	apl931513	T	G
dbSNP_150:rs317546246	1	27822668	C	T	apl931526	G	C
dbSNP_150:rs738085498	1	27823765	G	A	apl8210148	G	A
dbSNP_150:rs313587205	1	27824727	C	T	apl8210173	G	A
dbSNP_150:rs730892340	1	27830833	C	T	apl1729446	T	C
dbSNP_150:rs15216832	1	27854063	G	A	apl1729330	T	G
dbSNP_150:rs731645475	1	27865198	C	T	apl1729248	C	T
dbSNP_150:rs15216843	1	27866190	C	T	apl1729240	C	T
dbSNP_150:rs731338182	1	27872765	T	C	apl1729146	G	C
dbSNP_150:rs1058695532	1	27883382	G	A	apl1729090	G	A
dbSNP_150:rs735046666	1	27888473	T	C	apl1729063	C	T
dbSNP_150:rs733650954	1	27891539	G	A	apl1729021	A	G
dbSNP_150:rs737723497	1	27904736	G	A	apl1728860	G	A
dbSNP_150:rs13842340	1	27905820	A	G	apl1728843	G	A
dbSNP_150:rs731126215	1	27907525	T	C	apl1728814	T	C
dbSNP_150:rs739294609	1	27924838	A	G	apl1728639	C	T
dbSNP_150:rs14803078	1	27931562	C	T	apl1728592	G	A
dbSNP_150:rs731838956	1	27936834	G	T	apl1728542	G	A
dbSNP_150:rs13842404	1	27949244	G	A	apl1728461	T	G
dbSNP_150:rs13842405	1	27953511	C	T	apl1728396	C	T
dbSNP_150:rs316884111	1	27970259	T	C	apl1728248	A	G
dbSNP_150:rs734574967	1	27999919	C	A	apl1727977	T	A
dbSNP_150:rs314412507	1	28008412	G	A	apl1727912	C	T
dbSNP_150:rs731174348	1	28009235	A	C	apl1727887	A	G
dbSNP_150:rs738432316	1	28040800	G	A	apl1727669	T	A
dbSNP_150:rs732213893	1	28043897	C	G	apl1727658	C	A
dbSNP_150:rs315237420	1	28050836	A	G	apl1727586	G	A
dbSNP_150:rs312284480	1	28071388	T	G	apl1727449	T	A
dbSNP_150:rs15217257	1	28076847	A	G	apl1727378	G	A
dbSNP_150:rs734306980	1	28078996	C	T	apl1727359	T	G
dbSNP_150:rs318195190	1	28091180	C	T	apl1727237	A	T
dbSNP_150:rs317166827	1	28299837	C	T	apl1726429	T	C
dbSNP_150:rs316271561	1	28395779	G	A	apl1725936	A	G
dbSNP_150:rs317635101	1	28673819	T	C	apl1725275	C	T
dbSNP_150:rs15218226	1	28905621	A	T	apl3787755	G	C
dbSNP_150:rs1060270403	1	29393098	G	T	apl3789960	C	T
dbSNP_150:rs737491857	1	29572605	C	T	apl3790619	G	T
dbSNP_150:rs15219846	1	29598133	G	A	apl3790757	G	A
dbSNP_150:rs732923065	1	29620328	A	G	apl3790792	C	T
dbSNP_150:rs14804408	1	29634706	G	T	apl3790828	G	C
dbSNP_150:rs738411046	1	29708282	A	G	apl3790980	A	G
dbSNP_150:rs739231467	1	29712713	C	T	apl3791000	C	T
dbSNP_150:rs312295037	1	29719852	A	G	apl3791017	A	G
dbSNP_150:rs740171393	1	29758626	C	G	apl3791139	T	C
dbSNP_150:rs314146023	1	29853484	G	A	apl3791363	C	T
dbSNP_150:rs736276826	1	29886214	T	C	apl3791548	T	C
dbSNP_150:rs317152146	1	29896855	C	G	apl3791605	C	T
dbSNP_150:rs738745043	1	29898256	A	C	apl3791613	G	A
dbSNP_150:rs317760903	1	29913212	T	A	apl3791777	T	C
dbSNP_150:rs741298017	1	29915254	T	C	apl3791786	G	A
dbSNP_150:rs738229121	1	29925335	T	C	apl3791864	T	A
dbSNP_150:rs13844084	1	29925668	G	A	apl3791871	A	G
dbSNP_150:rs731986198	1	29926043	A	G	apl3791875	G	A
dbSNP_150:rs1059425558	1	29939363	A	C	apl3791991	G	A
dbSNP_150:rs315772432	1	29982165	T	A	apl3792156	C	T
dbSNP_150:rs734702574	1	30036910	A	G	apl3792416	G	A
dbSNP_150:rs733057022	1	30040212	A	G	apl3792451	G	A
dbSNP_150:rs735692086	1	30045173	A	C	apl3792486	A	T
dbSNP_150:rs13844197	1	30046852	G	A	apl3792510	A	T
dbSNP_150:rs1058483731	1	30046914	G	A	apl3792512	A	G
dbSNP_150:rs740761179	1	30053849	C	T	apl3792569	C	T
dbSNP_150:rs313822063	1	30056045	A	G	apl3792598	G	A
dbSNP_150:rs1059625241	1	30085266	G	A	apl3792784	A	G
dbSNP_150:rs736066658	1	30093620	A	C	apl3792816	C	T
dbSNP_150:rs13844297	1	30123180	G	T	apl3792987	C	A
dbSNP_150:rs794081661	1	30131807	G	A	apl3793062	G	A
dbSNP_150:rs794182788	1	30153468	G	A	apl3793189	G	T
dbSNP_150:rs740000737	1	30163270	C	T	apl3793230	C	A
dbSNP_150:rs316364878	1	30168093	G	A	apl3793246	A	G
dbSNP_150:rs313088510	1	30199573	T	C	apl3793428	C	A
dbSNP_150:rs314344683	1	30223681	C	T	apl3793530	A	G
dbSNP_150:rs15221127	1	30235444	A	C	apl3793621	A	G
dbSNP_150:rs14805041	1	30240791	A	C	apl3793664	C	T
dbSNP_150:rs317079432	1	30268995	A	G	apl3793988	G	A
dbSNP_150:rs313985554	1	30274476	A	G	apl3303044	A	T
dbSNP_150:rs734694958	1	30278899	T	G	apl3303003	T	C
dbSNP_150:rs740426910	1	30295169	G	A	apl3302887	T	G
dbSNP_150:rs740487691	1	30314701	A	T	apl3302728	A	C
dbSNP_150:rs318052087	1	30326589	G	A	apl3302617	G	A
dbSNP_150:rs312865764	1	30333357	G	A	apl3302550	C	G
dbSNP_150:rs734417623	1	30339620	-	T	apl3302494	T	C
dbSNP_150:rs732989966	1	30358321	G	A	apl3302374	A	G
dbSNP_150:rs731273725	1	30372281	G	A	apl3302252	G	A
dbSNP_150:rs13844724	1	30462898	A	C	apl3301912	A	G
dbSNP_150:rs15221764	1	30473214	T	C	apl3301855	T	C
dbSNP_150:rs313501111	1	30493573	C	T	apl3301708	T	C
dbSNP_150:rs14805328	1	30495971	C	A	apl3301691	C	G
dbSNP_150:rs14805331	1	30496269	C	T	apl3301686	T	C
dbSNP_150:rs735360802	1	30500081	C	T	apl3301632	A	G
dbSNP_150:rs737491558	1	30504178	T	C	apl3301591	C	T
dbSNP_150:rs1060066755	1	30519425	C	G	apl3301398	G	C
dbSNP_150:rs735922468	1	30521628	G	A	apl3301363	G	T
dbSNP_150:rs13844847	1	30525811	G	A	apl3301309	C	G
dbSNP_150:rs314917032	1	30527808	C	T	apl3301288	T	C
dbSNP_150:rs14805345	1	30534272	A	G	apl3301220	C	G
dbSNP_150:rs13748714	1	30534911	C	T	apl3301196	T	C
dbSNP_150:rs734477139	1	30538711	T	C	apl3301129	T	C
dbSNP_150:rs315527344	1	30543295	G	A	apl3301027	G	A
dbSNP_150:rs741294760	1	30544882	G	A	apl3301007	G	A
dbSNP_150:rs732016933	1	30549166	T	G	apl3300978	C	T
dbSNP_150:rs735467534	1	30551256	G	A	apl3300942	G	A
dbSNP_150:rs317543290	1	30553960	C	A	apl3300919	C	T
dbSNP_150:rs313800232	1	30610178	A	G	apl3300695	G	A
dbSNP_150:rs734310072	1	30616956	G	A	apl3300628	G	A
dbSNP_150:rs734561947	1	30617041	C	T	apl3300627	C	T
dbSNP_150:rs15222253	1	30667303	C	G	apl3300323	G	A
dbSNP_150:rs735952626	1	30670706	A	C	apl3300297	G	A
dbSNP_150:rs737711461	1	30688655	G	A	apl3300196	A	G
dbSNP_150:rs1060489729	1	30714396	-	A	apl3300099	A	T
dbSNP_150:rs1059231241	1	30719355	C	T	apl3300074	A	C
dbSNP_150:rs731437610	1	30730798	A	G	apl3300010	A	G
dbSNP_150:rs15222361	1	30733613	A	G	apl3299995	G	A
dbSNP_150:rs316054634	1	30735063	C	T	apl3299975	A	G
dbSNP_150:rs15222407	1	30741525	A	T	apl3299939	A	G
dbSNP_150:rs313248258	1	30743177	C	T	apl3299917	C	T
dbSNP_150:rs740858554	1	30745205	C	T	apl3299894	C	G
dbSNP_150:rs734605784	1	30746196	C	G	apl3299870	C	G
dbSNP_150:rs315941386	1	30748120	G	A	apl3299860	A	G
dbSNP_150:rs315101313	1	30754919	T	C	apl3299813	G	A
dbSNP_150:rs741359537	1	30769793	G	T	apl3299713	T	C
dbSNP_150:rs735260765	1	30773022	G	A	apl3299703	A	C
dbSNP_150:rs313145122	1	30802067	G	A	apl3299531	G	A
dbSNP_150:rs734461360	1	30837696	G	A	apl3299346	A	G
dbSNP_150:rs315302596	1	30849847	G	T	apl460309	A	G
dbSNP_150:rs735012732	1	30857641	G	T	apl460282	C	A
dbSNP_150:rs312575577	1	30907465	T	A	apl459943	C	T
dbSNP_150:rs731768634	1	30907690	C	G	apl459935	G	T
dbSNP_150:rs732534625	1	30918779	G	A	apl459868	A	G
dbSNP_150:rs314554907	1	30929334	C	T	apl459786	C	G
dbSNP_150:rs1057872491	1	30962072	C	T	apl459478	A	C
dbSNP_150:rs736713093	1	30973352	T	C	apl459422	T	C
dbSNP_150:rs315286783	1	30997407	G	A	apl459255	G	A
dbSNP_150:rs741345496	1	31011309	G	T	apl459162	G	A
dbSNP_150:rs313830078	1	31014054	T	C	apl459146	C	G
dbSNP_150:rs740426137	1	31041696	G	A	apl459016	G	A
dbSNP_150:rs313067172	1	31052068	G	A	apl458971	G	A
dbSNP_150:rs13748929	1	31055383	C	T	apl458953	C	G
dbSNP_150:rs1057939166	1	31103238	C	T	apl458801	C	G
dbSNP_150:rs312303495	1	31105517	G	A	apl458790	A	G
dbSNP_150:rs314058802	1	31140016	T	C	apl458645	C	T
dbSNP_150:rs14805944	1	31154309	A	C	apl458568	T	A
dbSNP_150:rs736382551	1	31172310	A	G	apl458468	C	T
dbSNP_150:rs738515077	1	31175288	T	G	apl458448	T	C
dbSNP_150:rs14805982	1	31181895	T	C	apl458421	T	G
dbSNP_150:rs1058110093	1	31191005	A	G	apl458371	A	G
dbSNP_150:rs314676768	1	31207543	C	T	apl458308	T	C
dbSNP_150:rs312356001	1	31210432	A	G	apl458294	C	G
dbSNP_150:rs15223674	1	31213452	T	C	apl458266	T	C
dbSNP_150:rs738942047	1	31217429	T	C	apl458235	G	A
dbSNP_150:rs740862261	1	31217793	A	G	apl458230	G	A
dbSNP_150:rs13748990	1	31224031	A	G	apl458186	A	G
dbSNP_150:rs732597616	1	31230380	G	A	apl458146	T	G
dbSNP_150:rs732562260	1	31231149	G	T	apl458118	A	G
dbSNP_150:rs14806027	1	31243658	C	T	apl458063	A	C
dbSNP_150:rs739492564	1	31262788	G	A	apl457959	G	A
dbSNP_150:rs317035448	1	31267345	C	T	apl457908	A	T
dbSNP_150:rs318144112	1	31267420	A	T	apl457907	A	C
dbSNP_150:rs741314975	1	31277489	T	C	apl457860	C	T
dbSNP_150:rs793994759	1	31288206	T	C	apl457771	T	C
dbSNP_150:rs730966515	1	31293805	G	A	apl457714	T	C
dbSNP_150:rs317637188	1	31312300	A	T	apl457526	G	T
dbSNP_150:rs738672150	1	31331213	A	T	apl457412	T	C
dbSNP_150:rs13845518	1	31375052	C	T	apl457353	C	T
dbSNP_150:rs317485185	1	31395691	C	T	apl457195	T	C
dbSNP_150:rs737678714	1	31407972	T	G	apl457063	C	T
dbSNP_150:rs314358822	1	31423506	A	T	apl456870	C	T
dbSNP_150:rs734635947	1	31423789	G	T	apl456867	G	A
dbSNP_150:rs740952707	1	31426059	T	C	apl456853	C	T
dbSNP_150:rs736409958	1	31429887	T	C	apl456835	T	C
dbSNP_150:rs15224252	1	31440051	C	A	apl456792	A	G
dbSNP_150:rs737011214	1	31444510	G	A	apl456748	A	G
dbSNP_150:rs731752737	1	31448451	C	T	apl456722	C	T
dbSNP_150:rs741384036	1	31449335	G	A	apl456704	G	A
dbSNP_150:rs317955163	1	31453774	G	T	apl456663	G	A
dbSNP_150:rs314271281	1	31465662	C	A	apl456568	T	A
dbSNP_150:rs315122442	1	31468902	T	C	apl456521	T	A
dbSNP_150:rs15224345	1	31469450	C	G	apl456510	T	C
dbSNP_150:rs733049716	1	31474028	G	A	apl456457	G	A
dbSNP_150:rs313541349	1	31492106	C	T	apl456293	C	T
dbSNP_150:rs739178631	1	31498891	G	A	apl456188	C	A
dbSNP_150:rs315344830	1	31500666	C	T	apl456169	T	C
dbSNP_150:rs317988344	1	31523180	C	T	apl455979	C	T
dbSNP_150:rs13845672	1	31527447	T	A	apl455937	A	G
dbSNP_150:rs734417229	1	31553542	A	C	apl455769	A	G
dbSNP_150:rs315648041	1	31554515	C	T	apl455754	T	G
dbSNP_150:rs314733504	1	31554785	G	C	apl455741	A	C
dbSNP_150:rs312820974	1	31560013	G	C	apl455701	G	A
dbSNP_150:rs731590072	1	31560633	G	T	apl455696	G	A
dbSNP_150:rs312710551	1	31561220	A	G	apl455693	G	A
dbSNP_150:rs1058582845	1	31573695	C	T	apl455573	C	T
dbSNP_150:rs317174430	1	31590769	G	A	apl455422	G	A
dbSNP_150:rs733586900	1	31601564	G	A	apl455329	T	C
dbSNP_150:rs316270153	1	31602832	A	G	apl455319	A	G
dbSNP_150:rs737016812	1	31607821	T	A	apl455259	A	G
dbSNP_150:rs741492110	1	31612252	A	C	apl455225	G	A
dbSNP_150:rs734973505	1	31612271	G	T	apl455224	A	G
dbSNP_150:rs15224804	1	31655173	C	T	apl454857	C	T
dbSNP_150:rs316572466	1	31672872	G	C	apl454730	C	T
dbSNP_150:rs316640909	1	31687496	A	G	apl454581	G	A
dbSNP_150:rs315926998	1	31695807	T	C	apl454475	C	T
dbSNP_150:rs733145209	1	31702921	C	T	apl454396	C	T
dbSNP_150:rs736439415	1	31702954	C	T	apl454395	C	T
dbSNP_150:rs314695657	1	31712317	T	C	apl454324	T	A
dbSNP_150:rs15224947	1	31719334	A	C	apl454261	G	C
dbSNP_150:rs13749244	1	31720284	A	G	apl454243	G	A
dbSNP_150:rs314187789	1	31729743	G	A	apl454162	G	A
dbSNP_150:rs737855826	1	31748532	T	G	apl453960	T	A
dbSNP_150:rs736599625	1	31752333	G	A	apl453932	A	G
dbSNP_150:rs14806572	1	31761917	C	T	apl453790	T	C
dbSNP_150:rs316167547	1	31771671	C	T	apl453736	C	T
dbSNP_150:rs312549164	1	31776631	G	A	apl453691	G	C
dbSNP_150:rs741547264	1	31785845	C	T	apl453622	T	C
dbSNP_150:rs312340084	1	31793126	C	T	apl453580	C	T
dbSNP_150:rs732738265	1	31809421	G	A	apl453406	G	A
dbSNP_150:rs738629208	1	31810204	A	G	apl453385	A	G
dbSNP_150:rs314150961	1	31820474	C	T	apl453258	T	C
dbSNP_150:rs13749323	1	31834956	G	A	apl453132	A	G
dbSNP_150:rs15225287	1	31862998	C	T	apl452874	T	C
dbSNP_150:rs1057890265	1	31863318	G	A	apl452864	C	T
dbSNP_150:rs732122824	1	31868749	T	G	apl452828	C	T
dbSNP_150:rs317707691	1	31874281	G	A	apl452782	G	T
dbSNP_150:rs318098085	1	31874366	G	T	apl452779	T	G
dbSNP_150:rs739003614	1	31923760	T	G	apl452501	Y	T
dbSNP_150:rs736268592	1	31954249	T	C	apl452355	C	T
dbSNP_150:rs315791284	1	32023551	G	A	apl452042	A	G
dbSNP_150:rs317709294	1	32087875	T	C	apl451704	G	A
dbSNP_150:rs739241446	1	32096309	C	T	apl451651	T	G
dbSNP_150:rs14806763	1	32100992	T	C	apl451624	C	T
dbSNP_150:rs738341017	1	32126571	T	C	apl451487	C	T
dbSNP_150:rs13846269	1	32130260	C	T	apl451471	C	T
dbSNP_150:rs1057947379	1	32145142	G	A	apl451380	G	A
dbSNP_150:rs315346982	1	32155090	C	T	apl451307	T	C
dbSNP_150:rs736730774	1	32196942	C	T	apl451112	C	G
dbSNP_150:rs737606422	1	32232555	A	T	apl450864	A	G
dbSNP_150:rs13749427	1	32245804	T	C	apl450794	C	T
dbSNP_150:rs317064668	1	32247685	A	G	apl450775	A	G
dbSNP_150:rs314514814	1	32257363	A	G	apl450734	G	A
dbSNP_150:rs316536941	1	32269142	A	C	apl450689	G	T
dbSNP_150:rs735913099	1	32296500	A	T	apl450614	A	G
dbSNP_150:rs736111445	1	32313865	T	G	apl450478	T	C
dbSNP_150:rs15226072	1	32315428	G	A	apl450471	G	A
dbSNP_150:rs312287689	1	32352286	T	C	apl450246	A	G
dbSNP_150:rs737161966	1	32364131	G	A	apl450178	G	A
dbSNP_150:rs313196735	1	32368467	A	G	apl450145	G	A
dbSNP_150:rs735699650	1	32371774	A	G	apl450124	G	A
dbSNP_150:rs733273496	1	32384229	G	A	apl450055	C	A
dbSNP_150:rs312893609	1	32385243	G	A	apl450050	G	A
dbSNP_150:rs14806961	1	32416622	T	C	apl449959	T	C
dbSNP_150:rs315450296	1	32417228	T	C	apl449955	G	T
dbSNP_150:rs313585271	1	32487696	A	G	apl449554	A	G
dbSNP_150:rs1058130760	1	32518929	C	T	apl449333	A	C
dbSNP_150:rs315250360	1	32535809	C	T	apl449250	T	A
dbSNP_150:rs736518094	1	32641982	G	A	apl448693	G	A
dbSNP_150:rs736082370	1	32682767	A	G	apl448477	G	A
dbSNP_150:rs794450119	1	32684645	T	C	apl448473	T	C
dbSNP_150:rs738892485	1	32777613	T	A	apl1183193	T	A
dbSNP_150:rs317661703	1	32781331	A	G	apl1183216	A	G
dbSNP_150:rs741001307	1	32847318	A	G	apl1183615	A	G
dbSNP_150:rs738909125	1	32879306	G	A	apl1183766	A	G
dbSNP_150:rs738595919	1	32917111	A	G	apl1184066	G	A
dbSNP_150:rs317529457	1	33011670	G	A	apl1184299	G	A
dbSNP_150:rs737489331	1	33015029	C	T	apl1184327	C	T
dbSNP_150:rs739007461	1	33016204	T	C	apl1184335	T	A
dbSNP_150:rs794086620	1	33018126	T	A	apl1184357	T	A
dbSNP_150:rs13749615	1	33023969	T	C	apl1184412	C	T
dbSNP_150:rs741012588	1	33032351	A	G	apl1184505	A	T
dbSNP_150:rs315579630	1	33032962	C	T	apl1184513	T	G
dbSNP_150:rs731439824	1	33056447	G	A	apl1184653	A	G
dbSNP_150:rs14807341	1	33069262	C	T	apl1184720	C	T
dbSNP_150:rs313062719	1	33079021	G	A	apl1184752	A	G
dbSNP_150:rs314854663	1	33084206	C	T	apl1184770	C	T
dbSNP_150:rs314190428	1	33094503	A	G	apl1184850	G	A
dbSNP_150:rs740173391	1	33142961	G	T	apl1185086	T	A
dbSNP_150:rs737462237	1	33232645	G	A	apl1185453	G	A
dbSNP_150:rs737179830	1	33272641	C	T	apl938514	T	C
dbSNP_150:rs740515505	1	33297591	C	T	apl938400	C	A
dbSNP_150:rs740565766	1	33310218	A	C	apl938354	G	A
dbSNP_150:rs794671388	1	33310776	T	C	apl938352	T	C
dbSNP_150:rs1060248789	1	33353962	G	A	apl938213	A	G
dbSNP_150:rs313015958	1	33362620	C	G	apl938164	C	T
dbSNP_150:rs313616362	1	33380650	G	A	apl938102	T	A
dbSNP_150:rs738355207	1	33504175	G	A	apl937535	A	T
dbSNP_150:rs741506081	1	33603574	G	A	apl937261	G	T
dbSNP_150:rs740826825	1	33815038	A	G	apl936631	A	G
dbSNP_150:rs314405804	1	33887457	G	A	apl936350	G	T
dbSNP_150:rs734819511	1	33935070	A	C	apl936168	A	G
dbSNP_150:rs315900446	1	33989780	G	A	apl935897	G	A
dbSNP_150:rs15228306	1	34054430	C	G	apl935504	T	C
dbSNP_150:rs13847663	1	34054810	A	C	apl935500	C	G
dbSNP_150:rs316447508	1	34057337	A	G	apl935476	C	T
dbSNP_150:rs312835471	1	34058210	G	A	apl935458	A	G
dbSNP_150:rs312681178	1	34058330	A	G	apl935451	G	A
dbSNP_150:rs316116754	1	34064122	A	T	apl935419	A	T
dbSNP_150:rs316587667	1	34066620	G	A	apl935412	G	A
dbSNP_150:rs739753320	1	34092849	T	C	apl935330	G	A
dbSNP_150:rs15228476	1	34119420	T	C	apl935191	G	A
dbSNP_150:rs313247832	1	34125265	C	T	apl935116	T	C
dbSNP_150:rs314765577	1	34134347	G	T	apl935002	G	A
dbSNP_150:rs1059301818	1	34165137	C	T	apl934696	C	G
dbSNP_150:rs317235854	1	34180111	G	A	apl934577	A	G
dbSNP_150:rs731955184	1	34182415	T	C	apl934553	T	C
dbSNP_150:rs739159768	1	34196158	G	A	apl934381	A	G
dbSNP_150:rs13847797	1	34196628	G	A	apl934372	G	A
dbSNP_150:rs14808130	1	34217963	C	G	apl934193	G	A
dbSNP_150:rs734124518	1	34330346	T	C	apl933350	G	A
dbSNP_150:rs1060296464	1	34331248	G	A	apl933336	G	A
dbSNP_150:rs739601471	1	34357673	T	C	apl933192	C	T
dbSNP_150:rs314302265	1	34364844	T	G	apl933152	G	T
dbSNP_150:rs735872915	1	34383690	C	A	apl933041	G	T
dbSNP_150:rs736988270	1	34390750	C	T	apl932977	G	C
dbSNP_150:rs317266795	1	34412878	A	T	apl932844	C	T
dbSNP_150:rs13750009	1	34418099	-	C	apl932802	T	C
dbSNP_150:rs1060233677	1	34418336	A	G	apl932792	A	G
dbSNP_150:rs732024296	1	34418358	C	A	apl932791	T	C
dbSNP_150:rs1059142680	1	34475957	A	G	apl4436049	G	A
dbSNP_150:rs312837816	1	34507272	A	C	apl4436213	A	G
dbSNP_150:rs739704836	1	34540379	C	T	apl4436411	G	C
dbSNP_150:rs15229360	1	34545399	T	A	apl4436477	T	A
dbSNP_150:rs736740751	1	34546221	G	A	apl4436495	G	A
dbSNP_150:rs13848202	1	34547779	A	G	apl4436519	G	A
dbSNP_150:rs735821547	1	34557209	T	C	apl4436607	C	T
dbSNP_150:rs739657997	1	34558331	A	G	apl4436625	C	G
dbSNP_150:rs731297967	1	34582192	A	G	apl4436779	A	G
dbSNP_150:rs1059271928	1	34582224	C	A	apl4436780	A	G
dbSNP_150:rs1058484393	1	34598437	C	T	apl4436914	C	T
dbSNP_150:rs313085197	1	34602361	G	A	apl4436949	G	A
dbSNP_150:rs315491994	1	34613752	C	A	apl4437056	G	A
dbSNP_150:rs738623283	1	34614225	G	T	apl4437075	G	A
dbSNP_150:rs737158518	1	34625700	A	G	apl4437176	G	A
dbSNP_150:rs732140853	1	34628707	A	G	apl4437195	A	T
dbSNP_150:rs741311505	1	34631587	A	C	apl4437234	G	A
dbSNP_150:rs314754236	1	34640033	T	C	apl4437365	T	C
dbSNP_150:rs318118044	1	34643843	C	T	apl4437450	C	T
dbSNP_150:rs316241685	1	34644898	C	T	apl4437456	C	A
dbSNP_150:rs793939906	1	34649917	T	C	apl4437525	T	C
dbSNP_150:rs316729910	1	34671784	T	G	apl4437729	C	T
dbSNP_150:rs312452313	1	34693782	T	C	apl4437946	T	C
dbSNP_150:rs734863028	1	34701726	A	G	apl4438013	A	G
dbSNP_150:rs739105936	1	34759910	G	C	apl4438198	G	T
dbSNP_150:rs315367227	1	34770003	G	A	apl4438330	T	G
dbSNP_150:rs312863497	1	34826668	C	T	apl7455421	C	T
dbSNP_150:rs312931697	1	34835253	G	A	apl7455472	G	C
dbSNP_150:rs1059052987	1	34846517	C	A	apl7455552	G	A
dbSNP_150:rs315054705	1	34852917	G	A	apl7455606	A	C
dbSNP_150:rs312557454	1	34874002	C	T	apl7455760	C	T
dbSNP_150:rs317853073	1	34879314	A	G	apl7455794	A	G
dbSNP_150:rs15230172	1	34895261	C	T	apl7455965	C	T
dbSNP_150:rs314014931	1	34899251	T	C	apl7455975	G	C
dbSNP_150:rs14808784	1	34899431	C	T	apl7455978	C	T
dbSNP_150:rs738892561	1	34913298	T	C	apl7456075	T	C
[truncated: 82,899 more rows]
