# Supplementary material for: Comparative Investigation of Coincident Single Nucleotide Polymorphisms Underlying Avian Influenza Viruses in Chickens and Ducks
Source: Biology (Basel). 2023 Jul 7;12(7):969. doi: 10.3390/biology12070969 (PMC10375970; doi:10.3390/biology12070969)
Supplement: Supplementary file 1 [file biology-12-00969-s001.zip › supplementary_files/supplementary_table_S2_impact_overview.csv]

effect	duck	chicken
variants_impact_HIGH	23	13
variants_impact_LOW	364	641
variants_impact_MODERATE	703	1254
variants_impact_MODIFIER	3698	7781
variants_effect_3_prime_UTR_variant	30	114
variants_effect_5_prime_UTR_premature_start_codon_gain_variant	3	1
variants_effect_5_prime_UTR_variant	8	11
variants_effect_downstream_gene_variant	261	443
variants_effect_intron_variant	3235	6868
variants_effect_missense_variant	703	1254
variants_effect_splice_acceptor_variant	3	1
variants_effect_splice_donor_variant	4	4
variants_effect_splice_region_variant	48	60
variants_effect_start_lost	1	1
variants_effect_stop_gained	11	7
variants_effect_synonymous_variant	332	603
variants_effect_upstream_gene_variant	200	387
