# Supplementary material for: Comparative Investigation of Coincident Single Nucleotide Polymorphisms Underlying Avian Influenza Viruses in Chickens and Ducks
Source: Biology (Basel). 2023 Jul 7;12(7):969. doi: 10.3390/biology12070969 (PMC10375970; doi:10.3390/biology12070969)
Supplement: Supplementary file 1 [file biology-12-00969-s001.zip › supplementary_files/supplementary_table_S3_gene_expression.csv]

gene	baseMean	log2FoldChange	lfcSE	pvalue	padj	condition
ENSAPLG00000000588	115.389093231454	3.07320211707168	0.49036276841026	6.66835846272458e-11	1.90353849283859e-8	H5N1_ileum_1day
ENSAPLG00000000705	9.06781362759873	2.67494510743199	1.12988145565095	3.13899287015301e-5	0.0028673653537891	H5N1_ileum_1day
ENSAPLG00000000830	43.3036843102652	3.17279778204566	0.568299275037513	3.4476531773633902e-9	7.49837203749733e-7	H5N1_ileum_1day
ENSAPLG00000000875	60.9746502288415	0.638263117739545	0.323617186124566	2.4727161949542e-4	0.0143564225861284	H5N1_ileum_1day
ENSAPLG00000001026	32.2457846671182	1.97098747920679	0.451882983446598	3.49629449519033e-7	5.70312228251166e-5	H5N1_ileum_1day
ENSAPLG00000001038	22.0864245587016	1.69775243663771	1.03672306614965	1.4243431043172e-4	0.00913792567240319	H5N1_ileum_1day
ENSAPLG00000001137	85.2320893124853	1.78804751385461	0.369948267643443	3.51745973325518e-8	6.69392128681424e-6	H5N1_ileum_1day
ENSAPLG00000001183	1729.21804048598	3.14523177904782	0.436433536525233	1.00824263615146e-13	6.006495913281469e-11	H5N1_ileum_1day
ENSAPLG00000001471	165.54156821551	0.959388089118979	0.310426873343956	2.48714533087983e-6	3.3086277013315e-4	H5N1_ileum_1day
ENSAPLG00000001610	4249.24622160036	5.27225883507141	0.797602031617659	4.12640608469425e-13	2.06153740197829e-10	H5N1_ileum_1day
ENSAPLG00000002170	457.692336433232	1.8295091113861	0.392706059318688	8.11627333947705e-8	1.50282672023668e-5	H5N1_ileum_1day
ENSAPLG00000002252	1426.83812267756	4.08546703938864	0.441411082605931	1.16590758691092e-21	5.3250885852844894e-18	H5N1_ileum_1day
ENSAPLG00000002281	17.4691588919835	0.926034237489383	0.638119757907734	2.6521299710752e-4	0.0152048053822898	H5N1_ileum_1day
ENSAPLG00000002317	92.7498854764606	2.72293201808192	0.685771111294518	1.97739669330935e-6	2.6826029199727e-4	H5N1_ileum_1day
ENSAPLG00000002344	16.909329562089	-1.39029358018024	0.712765868464149	7.00521514549759e-5	0.00549864050837587	H5N1_ileum_1day
ENSAPLG00000002434	37.5413445896498	-0.859444485611891	0.995772875674465	0.00115970151526207	0.0468738352864924	H5N1_ileum_1day
ENSAPLG00000002438	2596.15897202875	-0.6150895979402	0.14983943286105	1.6016690355125e-6	2.2624813530507e-4	H5N1_ileum_1day
ENSAPLG00000002489	636.014508070768	-0.649167647523426	0.473664936125489	5.8799993613922e-4	0.0280723871950509	H5N1_ileum_1day
ENSAPLG00000002561	19.9199214933005	-1.50449179427825	0.756288103598647	6.67808300987882e-5	0.00531994729077672	H5N1_ileum_1day
ENSAPLG00000002692	101.931696838565	-0.652270389016687	0.308665629153601	1.8039457286257e-4	0.0111340830511844	H5N1_ileum_1day
ENSAPLG00000002789	87.7698194015879	0.60479713841308	0.307878902491863	3.1198675215621e-4	0.0175198462214937	H5N1_ileum_1day
ENSAPLG00000002790	159.661691618193	0.938790934594877	0.402281209155166	2.97672677565286e-5	0.00275588582972942	H5N1_ileum_1day
ENSAPLG00000002904	2931.32514975855	3.62116432475167	0.436493121481478	1.0722917875156501e-17	1.46925420725395e-14	H5N1_ileum_1day
ENSAPLG00000002963	51.0976095530365	0.980853428215385	1.01043837958822	8.0672572415758e-4	0.0360057194540953	H5N1_ileum_1day
ENSAPLG00000003290	7.43014770663946	2.08669413918425	1.28691143612693	1.2573980094685e-4	0.00848475878471917	H5N1_ileum_1day
ENSAPLG00000003345	5.15791479677111	1.13010959731603	1.311900068249	8.5907382064586e-4	0.037370136297125	H5N1_ileum_1day
ENSAPLG00000003418	56.4799329043134	1.33951977009006	0.564520085187796	2.38584374815288e-5	0.00230217119980217	H5N1_ileum_1day
ENSAPLG00000003440	83.2832464602496	-0.67950355120195	0.30738372052185	1.2746806600569e-4	0.00848475878471917	H5N1_ileum_1day
ENSAPLG00000003456	234.069973428197	0.580115986114289	0.167866786858701	2.12339460522966e-5	0.00207819663434691	H5N1_ileum_1day
ENSAPLG00000003471	91.5799482124783	1.1932107628961	0.340226782790192	4.30325066292519e-7	6.93684006863541e-5	H5N1_ileum_1day
ENSAPLG00000003551	764.791097999693	2.20164002575728	0.383930028099022	1.9553698781878e-9	4.39220951982447e-7	H5N1_ileum_1day
ENSAPLG00000003660	94.364753739402	-0.769032529632905	0.27914194866896	2.10337845095445e-5	0.00207341665719266	H5N1_ileum_1day
ENSAPLG00000003848	38.2022927466551	-0.939197516735509	0.515223080790932	1.0875154186351e-4	0.00764160834160983	H5N1_ileum_1day
ENSAPLG00000003957	9.17698444634544	-0.904748681233867	1.04572658172831	0.00110110172963753	0.0451715446092616	H5N1_ileum_1day
ENSAPLG00000004041	323.672385263123	0.868559883381632	0.320785979055218	1.31133993211793e-5	0.0013821522884523	H5N1_ileum_1day
ENSAPLG00000004206	157.42278547926	-0.736596828791697	0.282613564540612	3.83942043786158e-5	0.00337229095125508	H5N1_ileum_1day
ENSAPLG00000004288	86.4718769896797	-1.03665213103929	0.34722053882944	3.07727322577074e-6	3.977811107501e-4	H5N1_ileum_1day
ENSAPLG00000004542	59.4902534731967	-0.675888090586548	0.441449199663825	4.0763076606251e-4	0.0211566543810174	H5N1_ileum_1day
ENSAPLG00000004563	148.976326548298	-1.68227571176035	0.556064649867922	7.15554330107105e-6	8.0593638226469e-4	H5N1_ileum_1day
ENSAPLG00000004628	175.37135202339	0.813616178339197	0.633610297279799	4.532929814085e-4	0.0228619583934941	H5N1_ileum_1day
ENSAPLG00000004777	582.429815196329	0.769735324285591	0.18846893489276	2.09918209056666e-7	3.59537412561804e-5	H5N1_ileum_1day
ENSAPLG00000004825	84.2358122178719	3.83200166017199	0.603844215260128	1.56396883357551e-11	4.9836048738724705e-9	H5N1_ileum_1day
ENSAPLG00000004875	210.143445966056	-1.7233565717751	0.555938402630369	6.38447935438376e-6	7.4769347105783e-4	H5N1_ileum_1day
ENSAPLG00000004899	3639.91422847891	-0.612852963806606	0.17152576213243	1.05389712655492e-5	0.00114607130381393	H5N1_ileum_1day
ENSAPLG00000005288	118.101070658863	2.17754441999324	0.6033321334462	3.60125032806774e-6	4.4454353148814e-4	H5N1_ileum_1day
ENSAPLG00000005334	14.3134677280876	1.13284747306645	1.05131279604614	5.6713224239954e-4	0.0274285640923864	H5N1_ileum_1day
ENSAPLG00000005356	19.7497743293124	2.6042259096125	0.697795843347734	3.32595249447689e-6	4.2328403798066e-4	H5N1_ileum_1day
ENSAPLG00000005382	233.266807749215	5.77345097218051	0.574018455669458	6.970629904209029e-26	9.551157094747209e-22	H5N1_ileum_1day
ENSAPLG00000005387	672.895890545907	1.05326909132623	0.289630853865474	2.15813933083791e-7	3.65071914952358e-5	H5N1_ileum_1day
ENSAPLG00000005432	151.272312066534	0.895395665320475	0.665170533178334	3.5113239244535e-4	0.0190127687964191	H5N1_ileum_1day
ENSAPLG00000005501	455.258150901788	3.82777542837766	0.462704250062502	9.932541948541e-18	1.46925420725395e-14	H5N1_ileum_1day
ENSAPLG00000005510	115.912825179786	-0.84913892175244	0.483544166193305	1.5136904380925e-4	0.00964678436406715	H5N1_ileum_1day
ENSAPLG00000005817	524.102829093037	0.929947775235795	0.293727690435888	2.10513219486407e-6	2.827894248434e-4	H5N1_ileum_1day
ENSAPLG00000005874	207.177436132127	1.94076021916531	0.37062392872402	1.1835709258447e-8	2.35033171390204e-6	H5N1_ileum_1day
ENSAPLG00000006016	353.956286506204	4.54239899479151	1.03134833860932	1.24071439004609e-7	2.23687744373837e-5	H5N1_ileum_1day
ENSAPLG00000006077	366.231315774804	3.43054306327155	0.486206112320443	2.1242379283723998e-13	1.21276283727328e-10	H5N1_ileum_1day
ENSAPLG00000006097	272.463020316841	-1.46850354110564	0.63833207030412	3.18265756702511e-5	0.00287920143460438	H5N1_ileum_1day
ENSAPLG00000006199	21.5830455937714	2.10558519316695	0.487265054166298	5.25418659960129e-7	8.37126334741127e-5	H5N1_ileum_1day
ENSAPLG00000006345	762.119716266504	0.762896286052516	0.222578346021348	2.92038511817497e-6	3.8109635132603e-4	H5N1_ileum_1day
ENSAPLG00000006762	118.268748544185	1.00928838774138	0.27726677293302	2.27497873727984e-7	3.80143398270834e-5	H5N1_ileum_1day
ENSAPLG00000006787	385.847452000852	2.57285258714751	0.368349242452519	8.60568861361132e-13	3.6848482932407005e-10	H5N1_ileum_1day
ENSAPLG00000006829	2352.89823303843	-0.652372621912247	0.165652467968953	1.86120636529721e-6	2.5502249617302e-4	H5N1_ileum_1day
ENSAPLG00000006851	43.7536534145592	0.692460100567718	0.514589539340406	5.2888856366486e-4	0.026002732636877	H5N1_ileum_1day
ENSAPLG00000006948	111.651419580171	0.7763686353252	0.49294714881691	2.6748284090054e-4	0.0152710411917471	H5N1_ileum_1day
ENSAPLG00000006979	798.832112086158	1.89041819496788	0.276053166252388	1.4373848652173799e-12	5.88341718258735e-10	H5N1_ileum_1day
ENSAPLG00000006987	256.628508577902	3.17250143357132	0.413468500891222	2.8981847727822103e-15	2.83649483976156e-12	H5N1_ileum_1day
ENSAPLG00000007120	906.456286149097	3.52650301141968	0.680097862895872	1.84340084673761e-8	3.55750400028151e-6	H5N1_ileum_1day
ENSAPLG00000007378	65.1663330380752	0.759947702756742	0.395450730673204	1.4271756633296e-4	0.00913792567240319	H5N1_ileum_1day
ENSAPLG00000007450	208.610287036282	-0.616350433258361	0.208740871666996	5.06593467613386e-5	0.00420687496559916	H5N1_ileum_1day
ENSAPLG00000007508	361.561506996116	3.97808992885214	0.543262523929387	1.47103535484186e-14	1.1197848017801698e-11	H5N1_ileum_1day
ENSAPLG00000007709	43.3852431217856	1.63328101835127	1.2522722736549	2.7177813334002e-4	0.015451883746992	H5N1_ileum_1day
ENSAPLG00000008053	7.35218747639051	1.08226513876291	1.20077001919569	8.545718598915e-4	0.037370136297125	H5N1_ileum_1day
ENSAPLG00000008104	102.75570286049	-1.23575860586673	0.688543773060777	9.88107038584513e-5	0.00716351462575925	H5N1_ileum_1day
ENSAPLG00000008444	12.2189560876613	-1.13846295260142	1.08157363681204	5.9782784016809e-4	0.0284424898124419	H5N1_ileum_1day
ENSAPLG00000008457	188.795130779955	1.53200628113192	0.300245883055078	2.56852763871134e-9	5.67644608155207e-7	H5N1_ileum_1day
ENSAPLG00000008507	110.879898877165	0.891417695561981	0.485279209058392	1.1470873533801e-4	0.00791780520633874	H5N1_ileum_1day
ENSAPLG00000008657	30.4521901621572	-1.52204101282151	0.725896915201721	5.28484047660702e-5	0.00431029072681365	H5N1_ileum_1day
ENSAPLG00000008888	151.186189355453	0.904160823800312	0.369644036767679	2.40801327818093e-5	0.00230731454109336	H5N1_ileum_1day
ENSAPLG00000009307	4.09496785947795	-1.03042270203165	1.49420748165141	0.00103829411226892	0.0429809846716276	H5N1_ileum_1day
ENSAPLG00000009561	186.35138489788	0.855709856202976	0.311926547978316	1.25834913086369e-5	0.00133658137915459	H5N1_ileum_1day
ENSAPLG00000009584	89.23244469892	2.43533466229128	0.819544751363156	1.34504867820654e-5	0.00140685931212107	H5N1_ileum_1day
ENSAPLG00000009658	815.657111636607	1.36324825792567	0.222760118355526	2.61225599573574e-12	1.02266090438774e-9	H5N1_ileum_1day
ENSAPLG00000009708	348.348278551571	0.709865517891881	0.363362715546578	1.6933395871796e-4	0.0105085348684616	H5N1_ileum_1day
ENSAPLG00000009754	196.958928841311	2.2961078890764	0.369165238052801	1.37534111185667e-10	3.62402382974233e-8	H5N1_ileum_1day
ENSAPLG00000009863	92.2203286884024	-0.96423974946886	0.331561179592821	4.71787193933184e-6	5.7207328595331e-4	H5N1_ileum_1day
ENSAPLG00000010062	1192.49579260216	0.994806499466795	0.333440719513734	3.33635061318874e-6	4.2328403798066e-4	H5N1_ileum_1day
ENSAPLG00000010171	2774.43871968685	3.69974674710218	0.377057380241734	9.16337403270698e-24	6.277827549807549e-20	H5N1_ileum_1day
ENSAPLG00000010291	474.347824226851	2.35594323981519	0.395262929758438	6.40181277388739e-10	1.51237307978974e-7	H5N1_ileum_1day
ENSAPLG00000010356	1990.30239191661	3.22339938492122	0.45757203419621	2.96895832663599e-13	1.62722667966265e-10	H5N1_ileum_1day
ENSAPLG00000010386	506.402944547226	2.91733330896141	0.49621500344595	8.22912408974222e-10	1.91110946233302e-7	H5N1_ileum_1day
ENSAPLG00000010393	231.263886380519	0.626424460830305	0.162493983981017	3.52662040909439e-6	4.3928866223101e-4	H5N1_ileum_1day
ENSAPLG00000010410	1555.51583306947	2.2332341932969	0.265664864764264	1.64633831992262e-17	2.05073887814361e-14	H5N1_ileum_1day
ENSAPLG00000010562	163.006946961848	-0.675207630746515	0.454499043107134	4.407762582263e-4	0.0224517334208802	H5N1_ileum_1day
ENSAPLG00000010913	344.927831698852	2.21783333001354	0.372213837593199	5.92834109964744e-10	1.42508999556788e-7	H5N1_ileum_1day
ENSAPLG00000010997	2110.14453683515	-0.58540777670578	0.137577610572603	1.26875919357424e-6	1.8494189862079e-4	H5N1_ileum_1day
ENSAPLG00000011142	4800.70459887147	4.05476637962201	0.692925337143483	2.44439892775336e-10	6.31946303925972e-8	H5N1_ileum_1day
ENSAPLG00000011195	2476.72286191274	0.767449350287458	0.179860940769601	9.72192946408531e-8	1.77613170022529e-5	H5N1_ileum_1day
ENSAPLG00000011206	2637.74306743957	2.38641308015756	0.322293661993631	4.55342113007645e-14	2.8359534692867e-11	H5N1_ileum_1day
ENSAPLG00000011260	236.445305264955	0.580031636215483	0.197550733901853	7.4058701287207e-5	0.00573306398326164	H5N1_ileum_1day
ENSAPLG00000011338	938.066473026484	2.59924808877645	0.326076248212561	4.89008388824098e-16	5.15414841820599e-13	H5N1_ileum_1day
ENSAPLG00000011364	317.022024657465	0.900866098026199	0.308079234597315	5.67772548901192e-6	6.7065685043483e-4	H5N1_ileum_1day
ENSAPLG00000011367	49.6639356918768	1.27068937318562	0.371869486912885	7.5394292652591e-7	1.1352226350833e-4	H5N1_ileum_1day
ENSAPLG00000011486	89.2140975529057	1.53551618519084	0.379554405524988	2.0887669092427e-7	3.59537412561804e-5	H5N1_ileum_1day
ENSAPLG00000011502	18.424322666179	-2.08660631962974	0.520415947356426	1.22783068246639e-6	1.8090038721671e-4	H5N1_ileum_1day
ENSAPLG00000011569	176.053956669121	0.784338600761123	0.247755817561016	5.65019771451932e-6	6.7065685043483e-4	H5N1_ileum_1day
ENSAPLG00000011619	459.221408178798	1.53604530316585	0.415220502021176	7.03532688069147e-7	1.0831241451599e-4	H5N1_ileum_1day
ENSAPLG00000011683	104.468878977461	1.64282933434291	0.576806253867748	1.036055663634e-5	0.00113568277624904	H5N1_ileum_1day
ENSAPLG00000011748	151.793835457923	1.35105263325547	0.530175443290143	1.50486915015813e-5	0.0015620997799596	H5N1_ileum_1day
ENSAPLG00000011810	480.686349100844	3.482402903871	0.498777092899724	3.36509875699688e-13	1.7734070449373601e-10	H5N1_ileum_1day
ENSAPLG00000011856	254.462072225154	0.590378219530773	0.160518297336321	9.82598682860115e-6	0.00108577154456043	H5N1_ileum_1day
ENSAPLG00000011873	137.311805435541	-1.12059560134331	0.579231635220819	7.03624855071861e-5	0.00549864050837587	H5N1_ileum_1day
ENSAPLG00000011904	65.4227871077276	0.624138316281223	0.274511443326966	1.6949249787841e-4	0.0105085348684616	H5N1_ileum_1day
ENSAPLG00000011950	397.336285474249	2.38930926918332	0.357408290799486	7.27352041183026e-12	2.4307750410463e-9	H5N1_ileum_1day
ENSAPLG00000012209	372.616568449024	0.894197194328778	0.347747388087202	1.74966938424444e-5	0.00177584962243832	H5N1_ileum_1day
ENSAPLG00000012345	16.6149277130798	-0.967506144382359	0.996258479647005	8.1453969447675e-4	0.0361191679408429	H5N1_ileum_1day
ENSAPLG00000012358	745.78909694379	0.646457122964694	0.152408517749187	6.06990817429038e-7	9.45112293228713e-5	H5N1_ileum_1day
ENSAPLG00000012383	12.3153516713048	2.4015720002396	1.87155871391268	1.1557152541729e-4	0.00791780520633874	H5N1_ileum_1day
ENSAPLG00000012416	28.6337032474832	-1.21986747076838	0.554394155497898	3.51735969456053e-5	0.00314017857281337	H5N1_ileum_1day
ENSAPLG00000012517	85.9196995209403	-0.732025252130689	0.316476092412331	7.50132252571294e-5	0.00574207381269937	H5N1_ileum_1day
ENSAPLG00000012624	396.870616099338	0.752839172358608	0.30166657766152	4.43014257813126e-5	0.00377029898171146	H5N1_ileum_1day
ENSAPLG00000012641	112.00661581042	1.66286381082286	0.40201516915982	2.65700573554049e-7	4.38630031185251e-5	H5N1_ileum_1day
ENSAPLG00000012663	38.7499855124736	-0.739058107700054	0.636520246941453	6.7567771538427e-4	0.0311721752733851	H5N1_ileum_1day
ENSAPLG00000012682	111.004099421582	1.33431667243972	0.431539419423096	2.83712201527893e-6	3.7379082551299e-4	H5N1_ileum_1day
ENSAPLG00000012721	25.9501504051051	2.44747295419326	0.603913775418981	1.55253888685078e-6	0.00022159258153779999	H5N1_ileum_1day
ENSAPLG00000012752	399.242444589872	3.23994766421774	0.541777929635142	3.25737059828864e-10	8.11499853413654e-8	H5N1_ileum_1day
ENSAPLG00000012819	188.06792987354	-0.613718202277706	0.205449271175907	4.8169670738863e-5	0.0040742026448389	H5N1_ileum_1day
ENSAPLG00000012902	1322.51800556605	-0.594459781998635	0.142233507608486	1.54488054917198e-6	0.00022159258153779999	H5N1_ileum_1day
ENSAPLG00000013129	333.420025833543	0.633068012287058	0.264516032974066	1.293516208215e-4	0.0085210380216166	H5N1_ileum_1day
ENSAPLG00000013187	278.954721395685	3.57859681237991	0.442577757113888	6.477356120023771e-17	7.396061129713811e-14	H5N1_ileum_1day
ENSAPLG00000013222	314.48673348632	-1.0589683852408	0.364891994060517	4.06080252577466e-6	4.9679568043003e-4	H5N1_ileum_1day
ENSAPLG00000013226	3017.41081828016	2.71196327483875	0.307524222806179	3.3220817090519897e-19	7.58652726290505e-16	H5N1_ileum_1day
ENSAPLG00000013335	28.7499125849056	-1.02574287332755	0.533850338057775	7.67979135427501e-5	0.00581372934454565	H5N1_ileum_1day
ENSAPLG00000013348	206.995532006683	3.48598143881328	0.529131190430391	5.04394646357205e-12	1.77210652420165e-9	H5N1_ileum_1day
ENSAPLG00000013566	256.257292841884	0.945372498066979	0.337458999863325	7.17590414802898e-6	8.0593638226469e-4	H5N1_ileum_1day
ENSAPLG00000013999	251.564460704046	1.96186706716301	0.517349880279789	1.7549491213616e-6	2.4289204909996e-4	H5N1_ileum_1day
ENSAPLG00000014022	40.4211496504879	1.21259537934229	0.711328842409276	1.2314752301299e-4	0.00835330376398055	H5N1_ileum_1day
ENSAPLG00000014057	496.593240950113	1.25090693860264	0.306969048879321	4.52383554365897e-8	8.49117734509797e-6	H5N1_ileum_1day
ENSAPLG00000014262	499.665313457985	1.79068581929248	0.286043773916556	3.5778743564933594e-11	1.06573987897113e-8	H5N1_ileum_1day
ENSAPLG00000014266	594.842590478776	0.752471064489988	0.277217235904066	2.63622835284045e-5	0.00249114488900827	H5N1_ileum_1day
ENSAPLG00000014412	272.224404255685	0.621451750526001	0.438849295404358	6.1418881531103e-4	0.028919639681759	H5N1_ileum_1day
ENSAPLG00000014526	309.272934565774	0.843274160182625	0.378110982041118	5.22058324194996e-5	0.00428337913659871	H5N1_ileum_1day
ENSAPLG00000014563	16.4804198218528	-1.36127931082264	1.14492361130902	3.9264987227721e-4	0.0206926482690091	H5N1_ileum_1day
ENSAPLG00000014604	835.510744241136	3.20074475607153	0.469181040998661	1.4599050080861898e-12	5.88341718258735e-10	H5N1_ileum_1day
ENSAPLG00000014622	132.478249585134	-1.14726970290318	0.884741877090728	3.3525873858635e-4	0.0185579877779322	H5N1_ileum_1day
ENSAPLG00000014881	305.6556901338	2.56304699927065	0.377735575571384	3.44976458674242e-12	1.31301873243179e-9	H5N1_ileum_1day
ENSAPLG00000014958	53.2882537663613	-0.663789273379625	0.398832900903982	3.4640003070669e-4	0.0189098534690961	H5N1_ileum_1day
ENSAPLG00000015016	19.5606905977209	-0.616455238219526	0.52483180990681	9.0779738495598e-4	0.0389926011556956	H5N1_ileum_1day
ENSAPLG00000015091	888.012201664282	2.88435616487883	0.42835383217357	3.77869183771313e-12	1.39934150163095e-9	H5N1_ileum_1day
ENSAPLG00000015111	60.2218324994164	1.3332247055177	0.55691947070263	2.24442225004403e-5	0.00218106905461726	H5N1_ileum_1day
ENSAPLG00000015276	229.819078073588	0.628850722202397	0.285242827501543	1.8303090870822e-4	0.0111959353175005	H5N1_ileum_1day
ENSAPLG00000015518	263.123841868969	3.09736457420521	1.25370654677837	2.01084068407511e-5	0.00199656080095632	H5N1_ileum_1day
ENSAPLG00000015723	8.16100596558816	1.2766141827375	1.68617592550669	6.1400009969569e-4	0.028919639681759	H5N1_ileum_1day
ENSAPLG00000015729	110.261462508253	-1.2545010633616	0.718549762102529	1.1135870033677e-4	0.0077694656873518	H5N1_ileum_1day
ENSAPLG00000015787	2340.41656758564	-0.673047534310066	0.136158732746233	1.63317891535116e-8	3.19683107116308e-6	H5N1_ileum_1day
ENSAPLG00000015955	348.609367648242	2.62394786380411	0.352887021654156	3.11221872759867e-14	2.0306486193122397e-11	H5N1_ileum_1day
ENSAPLG00000015976	377.04731900474	7.25743364664395	0.824264916692547	1.8582359890712402e-21	6.36538738056353e-18	H5N1_ileum_1day
ENSAPLG00000015989	174.318039669348	0.629894438997138	0.567159754681679	9.7012399117035e-4	0.040774966033792	H5N1_ileum_1day
ENSAPLG00000016019	7.7611520579638	1.57737181054378	1.94953567741564	2.9408277658523e-4	0.0166509182015327	H5N1_ileum_1day
ENSAPLG00000016029	428.226359468773	-0.671710314772237	0.221759363603919	2.46021924879654e-5	0.00234096695465348	H5N1_ileum_1day
ENSAPLG00000016046	446.272720793495	-1.93500686120099	0.657301108745433	1.17367295078968e-5	0.00125638021654064	H5N1_ileum_1day
ENSAPLG00000016221	255.076542943587	2.26538602152146	0.360749105379402	9.44161874381892e-11	2.58738120055614e-8	H5N1_ileum_1day
ENSAPLG00000016231	189.430559288145	0.627072709174859	0.349454823193177	3.4551026277253e-4	0.0189098534690961	H5N1_ileum_1day
ENSAPLG00000016336	284.27077608404	-0.953697387788193	0.430294557100457	3.95197558375458e-5	0.0034381969287454	H5N1_ileum_1day
ENSAPLG00000016802	41.9764865628138	0.810834310563767	0.605338571277989	4.0350218122653e-4	0.021102240027351	H5N1_ileum_1day
ENSAPLG00000016901	8.39784303414417	1.93153189021303	1.18963420167277	1.3601307150274e-4	0.00883246969540555	H5N1_ileum_1day
ENSAPLG00000017062	14.5618722840656	0.876371102237186	1.02455171051959	0.00115944024753292	0.0468738352864924	H5N1_ileum_1day
ENSAPLG00000017215	213.534492806065	3.17600366867209	0.475843994892892	4.1251121420126394e-12	1.48742859394361e-9	H5N1_ileum_1day
ENSAPLG00000017228	34.3285987065439	0.900492823121405	0.85254965336806	6.9915679109379e-4	0.0319328211718906	H5N1_ileum_1day
ENSAPLG00000017490	274.580941776928	4.57702443581457	0.754417838800946	3.2602263064154497e-11	9.92702685566767e-9	H5N1_ileum_1day
ENSAPLG00000017783	42.2572194987758	4.72702116378713	0.661730128385846	2.02103002642468e-14	1.3846076711035499e-11	H5N1_ileum_1day
ENSAPLG00000018026	3.38934260826637	0.903906942562608	1.5552592714054	0.00102838201151892	0.042699667641916	H5N1_ileum_1day
ENSAPLG00000018116	913.272004701417	0.670856810704893	0.195651463318034	8.27789538361599e-6	9.2214408574232e-4	H5N1_ileum_1day
ENSAPLG00000018151	84.6646270698837	-1.73325599833275	0.893205098831504	7.84766594367406e-5	0.00590817136045176	H5N1_ileum_1day
ENSAPLG00000018379	24.1081623310909	0.740085056710586	0.653762999538158	7.1743109615289e-4	0.0324430392062275	H5N1_ileum_1day
ENSAPLG00000018446	805.69339784732006	2.72958798439961	1.15055008439795	3.0160349798376e-5	0.00277353767072046	H5N1_ileum_1day
ENSAPLG00000018946	132.98712892471	1.92252754558198	0.899495421487337	5.50521873283319e-5	0.00446346195723552	H5N1_ileum_1day
ENSAPLG00000018970	390.982783325127	1.84269264084902	0.298191506943437	7.156299292505179e-11	2.00113495726339e-8	H5N1_ileum_1day
ENSAPLG00000019004	62.4311853927794	1.46335769853177	0.567619772715086	1.59074622160588e-5	0.00163882742319126	H5N1_ileum_1day
ENSAPLG00000019041	112.258606774828	2.01391884406874	1.52445192906266	1.9466061928045e-4	0.0116473353946758	H5N1_ileum_1day
ENSAPLG00000019231	7.26655430344153	-2.17513755676751	1.4499316266026	1.3794923755514e-4	0.00891594553292711	H5N1_ileum_1day
ENSAPLG00000019373	65.7022228351743	0.631055076453584	0.363108326335724	3.6672721129231e-4	0.0194763420508811	H5N1_ileum_1day
ENSAPLG00000019404	110.558239101914	3.32874162227865	0.560258728422417	3.70546346284896e-10	9.06647506570651e-8	H5N1_ileum_1day
ENSAPLG00000019496	1141.34012594288	1.83559319519518	0.280642219365208	8.26862707174641e-12	2.6975411461207e-9	H5N1_ileum_1day
ENSAPLG00000019747	70.5661616309754	0.639584015850232	0.487040097759825	6.683468833031e-4	0.0311721752733851	H5N1_ileum_1day
ENSAPLG00000019749	294.957825717812	2.99334685442486	0.390465155744134	3.74332499985845e-15	3.4194026098707e-12	H5N1_ileum_1day
ENSAPLG00000020060	107.474105859586	2.4023640690097	0.338444746942053	4.21274611409956e-13	2.06153740197829e-10	H5N1_ileum_1day
ENSAPLG00000020378	110.157050734092	-1.03742542045553	0.577396499181176	1.0391395783943e-4	0.00741577630372873	H5N1_ileum_1day
ENSAPLG00000020439	53.0350273264748	4.37596965856779	0.652087104277702	6.6634765767591e-13	3.04343186849177e-10	H5N1_ileum_1day
ENSAPLG00000020648	15.648171785891	1.95748374550093	0.959936554605612	6.57923162556021e-5	0.00527184980897228	H5N1_ileum_1day
ENSAPLG00000020652	189.267466760074	0.881203107254434	0.231181642769307	2.05074963615538e-7	3.59537412561804e-5	H5N1_ileum_1day
ENSAPLG00000020790	78.3951948426478	5.02665959220988	0.873398596553573	1.1293017720623201e-10	3.03405742760743e-8	H5N1_ileum_1day
ENSAPLG00000020802	48.8423859541535	3.79016386532603	0.645773385740925	3.16013479405056e-10	8.01854943482978e-8	H5N1_ileum_1day
ENSAPLG00000020959	160.702704648144	0.608371143852041	0.18042114932193	1.97776604703082e-5	0.00197805477200119	H5N1_ileum_1day
ENSAPLG00000020982	33.1596577797594	1.33538294002109	0.836427179455281	1.5895237082743e-4	0.0100367068436753	H5N1_ileum_1day
ENSAPLG00000021360	20.189660335617	3.04029729554019	1.03685062380574	1.13758041642564e-5	0.00122733282408379	H5N1_ileum_1day
ENSAPLG00000021388	98.8070485449319	1.2166163812946	0.592216707970246	5.14917376981859e-5	0.00425023969843701	H5N1_ileum_1day
ENSAPLG00000021440	228.364654878559	1.16258721753615	0.587673395057399	6.24457091441745e-5	0.00503312415702047	H5N1_ileum_1day
ENSAPLG00000021604	28.0350441588364	2.54241367061874	0.891239452222644	1.61199173808438e-5	0.00164832170113672	H5N1_ileum_1day
ENSAPLG00000021772	71.9732317735304	0.675978084833409	0.410053634725754	3.3589118150103e-4	0.0185579877779322	H5N1_ileum_1day
ENSAPLG00000021783	34.0136739878437	0.956766813998201	0.713263865541459	3.338011588752e-4	0.0185579877779322	H5N1_ileum_1day
ENSAPLG00000021906	12.5540307023904	-1.64348293354402	0.971225083264919	1.2864310151891e-4	0.00851530327059041	H5N1_ileum_1day
ENSAPLG00000022011	53.0887568503644	4.71753458549371	0.703617487107672	4.41228995510334e-13	2.08473092982158e-10	H5N1_ileum_1day
ENSAPLG00000022099	21.613244273377	-2.45968708037377	1.09798827865477	4.20004064110169e-5	0.00359680980402346	H5N1_ileum_1day
ENSAPLG00000022262	2277.15134837344	4.28774078318913	0.815686720156959	4.7847532602576305e-9	1.00862598726231e-6	H5N1_ileum_1day
ENSAPLG00000022275	14.9157774272451	2.32785153124667	1.27010378022048	8.03533000756113e-5	0.00601639845702747	H5N1_ileum_1day
ENSAPLG00000022295	468.853464624528	1.99110084567555	0.347625487149044	1.34827648478542e-9	3.07901406575498e-7	H5N1_ileum_1day
ENSAPLG00000022634	54.2290626079753	2.5951171597902	0.606680806463203	9.10844388741107e-7	1.356564110275e-4	H5N1_ileum_1day
ENSAPLG00000022691	232.662174912486	0.736154366308494	0.400425889877648	1.8511383307066e-4	0.011223140445727	H5N1_ileum_1day
ENSAPLG00000022699	38.0194110743109	-0.858730017637175	0.412664916767172	7.06291584786274e-5	0.00549864050837587	H5N1_ileum_1day
ENSAPLG00000023034	120.624577554623	1.2002673807285	0.274256976097934	8.84627048870358e-9	1.78252350347377e-6	H5N1_ileum_1day
ENSAPLG00000023306	90.0113524736106	0.594066482115101	0.309096118201461	3.5632486310033e-4	0.0191387553166252	H5N1_ileum_1day
ENSAPLG00000023370	164.606193462173	4.02954844364266	0.478543589000578	2.17656663108795e-18	3.7776293763755004e-15	H5N1_ileum_1day
ENSAPLG00000023730	300.174863621857	1.75720070324459	0.564119787512707	6.50452649447979e-6	7.5336513760148e-4	H5N1_ileum_1day
ENSAPLG00000023763	979.892109924696	3.00667226505968	0.333614750877768	4.2832146102170495e-20	1.17377213178388e-16	H5N1_ileum_1day
ENSAPLG00000023847	27.4713280405535	0.830391268661754	0.502741002682859	1.985153255721e-4	0.0117784518206262	H5N1_ileum_1day
ENSAPLG00000024911	13.8745912159259	1.21767136536767	0.856156602372336	2.4301844568561e-4	0.0141695265650396	H5N1_ileum_1day
ENSAPLG00000025168	70.4551360171574	0.946323630133736	0.604827658778437	1.9857118453982e-4	0.0117784518206262	H5N1_ileum_1day
ENSAPLG00000025543	6.09714782827008	-0.986294901309867	1.52194171942036	0.00105858131525385	0.0436887987397839	H5N1_ileum_1day
ENSAPLG00000025609	142.720433157566	1.11014254327294	0.787005207997122	2.5781358398263e-4	0.0148426963350002	H5N1_ileum_1day
ENSAPLG00000025655	260.755105195056	2.19868422495534	1.6236790272609	1.538572550145e-4	0.00975996346392916	H5N1_ileum_1day
ENSAPLG00000025790	38.8934634999133	-0.586845052713653	0.376134027443616	6.0018243683948e-4	0.0284557084760366	H5N1_ileum_1day
ENSAPLG00000025822	92.0862572733805	1.33195786934756	0.63792731433742	4.91150312318838e-5	0.00412867581557835	H5N1_ileum_1day
ENSAPLG00000025863	184.675007541044	2.60116252389048	0.371614196445065	7.60345624319555e-13	3.36072765949243e-10	H5N1_ileum_1day
ENSAPLG00000026217	5.94674100628357	1.4491764437665	1.71436644727941	4.837312496868e-4	0.0240148028377121	H5N1_ileum_1day
ENSAPLG00000026262	99.5275254262685	0.716174986796666	0.266612293977283	3.73057608522639e-5	0.00329782925934013	H5N1_ileum_1day
ENSAPLG00000026479	99.3649452298135	0.788154478528989	0.379011247549561	9.17030232494096e-5	0.00679197202466709	H5N1_ileum_1day
ENSAPLG00000026828	135.032317669621	0.861190063065267	0.294478592682985	6.97820464096548e-6	7.9679466658757e-4	H5N1_ileum_1day
ENSAPLG00000026902	12.207398141302	1.87410042907943	1.01475279450797	9.36741464901434e-5	0.0069006621247739	H5N1_ileum_1day
ENSAPLG00000027117	473.887123167025	2.10875437188736	0.325090602120423	2.3040468980522896e-11	7.175011499343731e-9	H5N1_ileum_1day
ENSAPLG00000027465	50.8554888191954	5.14173060597873	0.623012529163151	2.20559297993023e-18	3.7776293763755004e-15	H5N1_ileum_1day
ENSAPLG00000027592	21.7572752609955	2.2201628776798	0.40820302789319	8.771526674828661e-9	1.78252350347377e-6	H5N1_ileum_1day
ENSAPLG00000027650	48.18963060295	3.13025073870232	1.57480816166613	3.19397619369338e-5	0.00287920143460438	H5N1_ileum_1day
ENSAPLG00000027911	91.1896361447257	0.658868216210941	0.307254006416238	1.6392380351943e-4	0.0102560911224811	H5N1_ileum_1day
ENSAPLG00000028063	43.1648346775868	1.0092079513186	0.522316985517797	7.5935739237881e-5	0.00578039721687469	H5N1_ileum_1day
ENSAPLG00000028203	20.3996376504368	-2.26393145733505	0.986150996198954	4.11720361675195e-5	0.00354804553187014	H5N1_ileum_1day
ENSAPLG00000028532	23.1631324279138	2.49309469673968	0.562208373790011	5.61835605440067e-7	8.84858789165494e-5	H5N1_ileum_1day
ENSAPLG00000028638	17.8907632182723	-0.676403317713958	0.637015455879449	9.4537750951159e-4	0.0401039090877022	H5N1_ileum_1day
ENSAPLG00000028652	607.925471703043	2.13541462564967	0.280122515005108	8.819132958692861e-15	7.108221164706439e-12	H5N1_ileum_1day
ENSAPLG00000028701	12.5406686215188	1.899218466533	1.03831565692653	9.63385861900001e-5	0.00702144312752863	H5N1_ileum_1day
ENSAPLG00000029084	172.144604436184	3.48786232338426	0.466096455093981	8.44643103775804e-15	7.108221164706439e-12	H5N1_ileum_1day
ENSAPLG00000029333	476.776232666769	-0.774827463558844	0.382476775306189	1.086325673988e-4	0.00764160834160983	H5N1_ileum_1day
ENSAPLG00000029440	26.8525430640755	-1.43554180452901	0.568948216780621	1.77298331883417e-5	0.00178628069372543	H5N1_ileum_1day
ENSAPLG00000029676	46.1908660342475	0.7354908432125	0.336581502211912	9.52763799582561e-5	0.00698116020421404	H5N1_ileum_1day
ENSAPLG00000029702	24.3347286349258	-0.766093975716734	0.670967798633094	6.7101214941247e-4	0.0311721752733851	H5N1_ileum_1day
ENSAPLG00000029718	161.354489962653	2.33669880677294	0.348903271663392	6.74236802519026e-12	2.30959816702892e-9	H5N1_ileum_1day
ENSAPLG00000029767	160.204780099149	-0.79568923622374	0.589204804207758	4.0541541504631e-4	0.021121680672869	H5N1_ileum_1day
ENSAPLG00000029863	240.272286888094	0.75868281382512	0.569892290135894	4.5604760472459e-4	0.0228892464466537	H5N1_ileum_1day
ENSAPLG00000029868	60.0721077767963	1.37234033403158	0.296366471581315	7.2330128437032705e-9	1.50161730279428e-6	H5N1_ileum_1day
ENSAPLG00000029878	13.2079255582738	3.74976066296849	0.825097325788684	2.09568147571423e-7	3.59537412561804e-5	H5N1_ileum_1day
ENSAPLG00000030402	16.4772446803068	-0.975012109342298	0.673147330124333	2.5433404034909e-4	0.0147041562061744	H5N1_ileum_1day
ENSAPLG00000030443	517.405196151182	2.55417518569027	0.340019217559943	1.8452353360553e-14	1.33070603024367e-11	H5N1_ileum_1day
ENSAPLG00000030505	71.3530034372083	-1.51581244263258	0.479121480648338	3.52625429827339e-6	4.3928866223101e-4	H5N1_ileum_1day
ENSAPLG00000030872	114.626748450809	0.686215762527723	0.278034300287488	7.48693682446037e-5	0.00574207381269937	H5N1_ileum_1day
ENSAPLG00000031023	57.8162046404991	4.15734481824537	0.684969181676515	5.7120562546681295e-11	1.66524669790346e-8	H5N1_ileum_1day
ENSAPLG00000031101	689.083093059752	1.82347462670602	0.340180235593091	4.350996498573391e-9	9.31521156616447e-7	H5N1_ileum_1day
ENSAPLG00000031188	10.5662141677364	-1.42332169749824	1.5814739368236	5.3751722946052e-4	0.0262101817724844	H5N1_ileum_1day
ENSAPLG00000000587	480.013790027996	-0.582702993335861	0.347477424984128	0.00246735216874264	0.0409235892127363	H5N1_ileum_3day
ENSAPLG00000000588	115.389093231454	1.21370359915411	0.637645666562304	1.5990924355435e-4	0.00644242900035984	H5N1_ileum_3day
ENSAPLG00000000660	10.2540069337418	-2.43276484731959	0.965656995381122	1.8870841866588e-5	0.00140020041568016	H5N1_ileum_3day
ENSAPLG00000000674	25.9234255224224	-1.79155088678103	0.695524646908638	1.71661941043856e-5	0.00132172903542385	H5N1_ileum_3day
ENSAPLG00000000692	946.770364533163	0.690637456360388	0.319117712910484	4.3016628644882e-4	0.012575982290862	H5N1_ileum_3day
ENSAPLG00000000708	44.1588348785069	-0.608208218712572	0.413798262770971	0.00306111064751847	0.0464297535157248	H5N1_ileum_3day
ENSAPLG00000000805	22.304506172486	-0.653483441956285	0.520566232587873	0.00329706788396862	0.0484614331409399	H5N1_ileum_3day
ENSAPLG00000000904	821.372597283559	-0.595186908267217	0.408002549525717	0.0033617372391656	0.0489254143931956	H5N1_ileum_3day
ENSAPLG00000000975	116.731419740306	0.717980138843471	0.394952509630152	8.7483405414629e-4	0.0204877510356585	H5N1_ileum_3day
ENSAPLG00000001014	32.8472821079445	-1.06818198686183	0.496631748455919	1.1839279643609e-4	0.00518046374405561	H5N1_ileum_3day
ENSAPLG00000001018	844.430010908664	-0.589945124821879	0.316016659938955	0.00158794546860853	0.0301755008906152	H5N1_ileum_3day
ENSAPLG00000001038	22.0864245587016	1.01619627449114	0.86249189313	0.00111591290707958	0.0239804095153031	H5N1_ileum_3day
ENSAPLG00000001046	62.1126995524713	1.07826061393171	0.47816357346816	8.86654825597694e-5	0.00422734139430126	H5N1_ileum_3day
ENSAPLG00000001050	2203.24844358729	-0.64678308410793	0.423463032125392	0.00224175195829699	0.0385766941128934	H5N1_ileum_3day
ENSAPLG00000001126	52.4080460620813	-0.716448874421928	0.322724947604527	3.2620001652216e-4	0.0106335293161698	H5N1_ileum_3day
ENSAPLG00000001183	1729.21804048598	2.25385457015412	0.487329286510272	2.50338659287148e-8	6.28302801101441e-6	H5N1_ileum_3day
ENSAPLG00000001205	18.0223100303383	-1.39865079569804	0.881094970044627	2.5640458273014e-4	0.00885894482980871	H5N1_ileum_3day
ENSAPLG00000001225	188.127428046937	3.45733230783336	1.02393524551032	2.36557611081498e-6	2.7362516022661e-4	H5N1_ileum_3day
ENSAPLG00000001299	158.198897542096	-0.765907118350032	0.274218432234458	4.70037027354795e-5	0.00270668075232619	H5N1_ileum_3day
ENSAPLG00000001404	105.029328324357	0.687046341271779	0.323945197325293	4.9085080631817e-4	0.0139356919157339	H5N1_ileum_3day
ENSAPLG00000001428	8.38158810620162	-0.732991490329658	0.780502654866774	0.00345494995226834	0.0494134162156835	H5N1_ileum_3day
ENSAPLG00000001464	172.577138918991	0.600172204890097	0.268506098651053	6.0339403335074e-4	0.0157688554648952	H5N1_ileum_3day
ENSAPLG00000001467	416.709823168969	1.56331517362724	0.715930619942216	5.24415353069468e-5	0.00290657209438753	H5N1_ileum_3day
ENSAPLG00000001586	50.0981229947962	1.23645349211394	0.785997596852011	3.3066605646368e-4	0.01065143536388	H5N1_ileum_3day
ENSAPLG00000001610	4249.24622160036	4.44388310364344	0.799606865617673	4.68946767437006e-10	1.94935309388971e-7	H5N1_ileum_3day
ENSAPLG00000001630	21.6710229586141	-1.12856321706567	0.59365036870843	1.8961956060059e-4	0.00718609514276106	H5N1_ileum_3day
ENSAPLG00000001741	176.422788960472	-0.880646646127144	0.26919160631436	6.48664785910732e-6	6.0764359029468e-4	H5N1_ileum_3day
ENSAPLG00000001752	17.2508097501769	-0.657826208865376	0.532819396347789	0.00331814551592266	0.0485386967309344	H5N1_ileum_3day
ENSAPLG00000001777	17.0435170194057	-1.55824153820244	0.75620121455277	7.15880309068679e-5	0.00361150890523814	H5N1_ileum_3day
ENSAPLG00000001811	74.9119730478845	-1.15843973609527	0.448919243863808	3.11826821415506e-5	0.00198465089878902	H5N1_ileum_3day
ENSAPLG00000001873	9.60472792979017	-1.20725972782931	0.864932615710935	5.0830629983477e-4	0.0141750322859584	H5N1_ileum_3day
ENSAPLG00000001879	111.174351285933	1.49699833172389	0.596774502115841	2.35903716141631e-5	0.00160922627287999	H5N1_ileum_3day
ENSAPLG00000002002	161.480213648531	0.627673479492388	0.187506375898465	1.37394555270988e-5	0.0011137101612437	H5N1_ileum_3day
ENSAPLG00000002127	8.84629114838375	0.78462422926043	0.978919508748762	0.00322469318923814	0.0478203665588024	H5N1_ileum_3day
ENSAPLG00000002201	475.052077796121	0.832770719598756	0.385227859953719	2.3439151476768e-4	0.00833656665625581	H5N1_ileum_3day
ENSAPLG00000002202	180.450535878662	0.653611339994437	0.362754878950887	0.00125763367274897	0.0256350424771815	H5N1_ileum_3day
ENSAPLG00000002204	214.81874617875	1.63783139790625	0.451464726298249	6.94543214989411e-7	9.52455035648365e-5	H5N1_ileum_3day
ENSAPLG00000002247	10.4988041497709	2.21503108703141	1.00714028047224	3.91643175979801e-5	0.00231762479103483	H5N1_ileum_3day
ENSAPLG00000002251	88.5217063613542	2.10999937469664	0.851632996452325	2.14371647224737e-5	0.00150082718493866	H5N1_ileum_3day
ENSAPLG00000002252	1426.83812267756	2.88500612022162	0.451325180093828	8.14594070735343e-12	4.92533196769161e-9	H5N1_ileum_3day
ENSAPLG00000002467	93.5499602815625	-0.79610392073331	0.418337525822128	5.1152165978511e-4	0.0141766800475418	H5N1_ileum_3day
ENSAPLG00000002477	209.66360435651	0.683855869955632	0.210624553610004	1.38983526361791e-5	0.0011137101612437	H5N1_ileum_3day
ENSAPLG00000002489	636.014508070768	-0.688018521864079	0.392280181448894	0.00116398163265921	0.024498866578533	H5N1_ileum_3day
ENSAPLG00000002518	37.7509985076392	-0.831217178250822	0.404974344246306	3.1116349956861e-4	0.0102962608737855	H5N1_ileum_3day
ENSAPLG00000002562	32.552825309203	-0.913179680709552	0.504298410950899	4.1264759655338e-4	0.012252317699449	H5N1_ileum_3day
ENSAPLG00000002569	192.487756294433	1.07707469654106	0.357578823457295	1.04201416869441e-5	8.6630452949831e-4	H5N1_ileum_3day
ENSAPLG00000002645	162.782282047249	0.747501370789541	0.306016496750642	1.5089032018536e-4	0.00621406513655038	H5N1_ileum_3day
ENSAPLG00000002646	12.1729181139332	-0.944550443232951	0.764137753505497	0.00119444377305902	0.0250212457783166	H5N1_ileum_3day
ENSAPLG00000002692	101.931696838565	-0.842266481408331	0.306260320227406	4.15522415612985e-5	0.00242424525108944	H5N1_ileum_3day
ENSAPLG00000002703	492.785516236347	-0.816407953310767	0.170685437309247	1.03400265943433e-8	2.64505834149913e-6	H5N1_ileum_3day
ENSAPLG00000002731	91.4501769390787	-1.2248820714658	0.458345728542614	2.13003117143874e-5	0.00149913622446974	H5N1_ileum_3day
ENSAPLG00000002735	382.498273403508	0.800803555672765	0.257108497029366	1.38760067097565e-5	0.0011137101612437	H5N1_ileum_3day
ENSAPLG00000002789	87.7698194015879	0.708790704598937	0.28621043127297	1.6289870620973e-4	0.00646829429851297	H5N1_ileum_3day
ENSAPLG00000002800	292.328038855531	0.73205468124192	0.485306242737988	0.00152842863601957	0.0292534643400465	H5N1_ileum_3day
ENSAPLG00000002803	175.507918879316	-0.802088967482058	0.27955360030017	3.21126340082981e-5	0.00202446567572692	H5N1_ileum_3day
ENSAPLG00000002842	43.3102324210542	0.7941334798783	0.5197630922047	0.00113718944997116	0.0241601066540765	H5N1_ileum_3day
ENSAPLG00000002875	26.0566663406684	-1.682793579304	0.586927988280591	7.83564660483299e-6	6.9876707794453e-4	H5N1_ileum_3day
ENSAPLG00000002904	2931.32514975855	2.37955783556224	0.474127630740438	5.468526222772321e-9	1.73196037655518e-6	H5N1_ileum_3day
ENSAPLG00000002915	2117.56990169183	-0.855668836433261	0.337993116255991	7.76061289865281e-5	0.00380928681837194	H5N1_ileum_3day
ENSAPLG00000002921	604.844347374703	-1.12866920111806	0.27034093525984	1.57266294013218e-7	2.78927499061844e-5	H5N1_ileum_3day
ENSAPLG00000002945	211.315263099665	-0.827834041935843	0.364574214575886	1.7875471021483e-4	0.00686629112425307	H5N1_ileum_3day
ENSAPLG00000002959	1037.00851180656	0.985798111689097	0.546635437984696	3.3717368196627e-4	0.0107298667883142	H5N1_ileum_3day
ENSAPLG00000002963	51.0976095530365	2.91434535511659	0.729851178278942	5.55434807036991e-7	7.69624354500631e-5	H5N1_ileum_3day
ENSAPLG00000002980	122.415858253589	-0.864380291466036	0.44560395957283	3.6208002205284e-4	0.0112532440498761	H5N1_ileum_3day
ENSAPLG00000003048	50.3447429833554	-0.619452339891767	0.279528464746095	5.604225426818e-4	0.0150905681432256	H5N1_ileum_3day
ENSAPLG00000003056	10.9373286304618	-1.34955601018192	0.845863050019127	2.6749997306342e-4	0.00915495491392864	H5N1_ileum_3day
ENSAPLG00000003084	216.583664638644	0.667615914256372	0.366208720231888	0.00111330438992751	0.0239630663346532	H5N1_ileum_3day
ENSAPLG00000003169	35.7487412168757	1.32973157137079	0.596071445649631	5.90482168810724e-5	0.0031418375238081	H5N1_ileum_3day
ENSAPLG00000003217	105.049058824058	0.609632229814353	0.315169452350319	0.00120394015265648	0.0250623034595251	H5N1_ileum_3day
ENSAPLG00000003321	15.563251047705	-0.998604871100315	0.572827084395308	3.7244127754052e-4	0.0114416024800093	H5N1_ileum_3day
ENSAPLG00000003342	14.1451513305514	-1.96170955778572	0.882894559469787	4.00783987621085e-5	0.0023571614178308	H5N1_ileum_3day
ENSAPLG00000003440	83.2832464602496	-0.69100320289486294	0.291537707641113	2.4306870241137e-4	0.00859920180711736	H5N1_ileum_3day
ENSAPLG00000003442	5.00477148266837	-0.980260040556563	1.07135235648514	0.00175349050433371	0.0323059981837217	H5N1_ileum_3day
ENSAPLG00000003452	74.2472580337681	-0.91462102092617	0.359420833128226	6.23803771882833e-5	0.00324028495421195	H5N1_ileum_3day
ENSAPLG00000003473	133.558786147707	-0.796001532486819	0.28357150114253	4.02252023641251e-5	0.0023571614178308	H5N1_ileum_3day
ENSAPLG00000003551	764.791097999693	0.899837016016544	0.447568687606542	2.7066280505551e-4	0.00923168367397032	H5N1_ileum_3day
ENSAPLG00000003600	686.986379775819	1.01893777428618	0.299467482851939	3.2182046900545e-6	3.3890461395977e-4	H5N1_ileum_3day
ENSAPLG00000003627	203.095652300318	4.17853920670704	0.533573553012458	1.7933438038858699e-16	5.76464404916397e-13	H5N1_ileum_3day
ENSAPLG00000003656	2754.73419422735	-0.819490857505558	0.333755478908337	1.0968462355008e-4	0.00492913804886238	H5N1_ileum_3day
ENSAPLG00000003724	15.8974031359532	-0.629039764095206	0.478941364198222	0.00345098293445984	0.0494134162156835	H5N1_ileum_3day
ENSAPLG00000003847	72.4126487523119	-0.661347256371302	0.258283637969151	1.6220947080911e-4	0.00646021072066709	H5N1_ileum_3day
ENSAPLG00000003895	312.271986733834	1.7572775959581	0.415484919848255	6.87768228168175e-8	1.44014305377631e-5	H5N1_ileum_3day
ENSAPLG00000003957	9.17698444634544	-2.33591957816081	1.0217913819232	3.14312519115477e-5	0.00199094529965432	H5N1_ileum_3day
ENSAPLG00000003998	54.1207722954609	-0.585591253183535	0.285652691051425	0.00106681719384651	0.0233936598681656	H5N1_ileum_3day
ENSAPLG00000004025	58.3005579987284	-1.0305168353538	0.762349759231468	7.8157700791495e-4	0.0191464776414083	H5N1_ileum_3day
ENSAPLG00000004146	87.0876851727877	-1.49035989563948	0.628467862411133	3.42089420306718e-5	0.00209699238199077	H5N1_ileum_3day
ENSAPLG00000004175	129.982934674567	2.82594173031456	0.705713378280997	5.13024442987975e-7	7.25984163896387e-5	H5N1_ileum_3day
ENSAPLG00000004206	157.42278547926	-0.917532548626934	0.278637118684919	5.59409458607424e-6	5.3534277830186e-4	H5N1_ileum_3day
ENSAPLG00000004223	20.9026795164424	-0.689402546876819	0.397899646622259	0.00120899204498132	0.0251281440349085	H5N1_ileum_3day
ENSAPLG00000004227	42.5450041127028	-1.51132917969464	0.64043308031533	3.46485090225327e-5	0.00211419480283362	H5N1_ileum_3day
ENSAPLG00000004246	13.426392739461	-1.31030007307813	0.645486162560589	1.0071920571321e-4	0.00466817726270783	H5N1_ileum_3day
ENSAPLG00000004264	155.137490368727	-0.879559979595734	0.388662064984173	1.5234907183937e-4	0.00623553031879192	H5N1_ileum_3day
ENSAPLG00000004271	154.456078712802	-0.905422290239698	0.324848462200434	3.08962184223884e-5	0.00198290452002351	H5N1_ileum_3day
ENSAPLG00000004272	701.090033222005	-2.13422594664466	1.04377244857961	5.58717309613613e-5	0.00303290475658939	H5N1_ileum_3day
ENSAPLG00000004273	38.9069110729791	-0.964079792699136	0.355899916679082	3.36991615116277e-5	0.00209470208611062	H5N1_ileum_3day
ENSAPLG00000004421	45.1698447515278	2.02666888224194	0.485602342304161	1.11890595933455e-7	2.09629395367157e-5	H5N1_ileum_3day
ENSAPLG00000004461	328.221494357498	-0.629192407431031	0.45806996825337	0.00316275767235024	0.0472177357548854	H5N1_ileum_3day
ENSAPLG00000004486	15.3996170216651	0.964859460821869	0.73646341466959	9.9091906259391e-4	0.0224170159364357	H5N1_ileum_3day
ENSAPLG00000004495	162.377627161644	-0.792117136248752	0.284089301177086	4.33500353475829e-5	0.00250713987040673	H5N1_ileum_3day
ENSAPLG00000004505	10.792962879600701	-0.757274586451154	0.635200024861848	0.00230174820823346	0.0388594938699835	H5N1_ileum_3day
ENSAPLG00000004576	144.99111311638	0.704057460877258	0.306164372785807	2.7813823915515e-4	0.00943825218684165	H5N1_ileum_3day
ENSAPLG00000004578	36.5310631948804	-0.729115590381701	0.557157534650599	0.00216339578573373	0.0376668726987304	H5N1_ileum_3day
ENSAPLG00000004603	72.3564501817456	2.17871826810533	1.52365123001313	1.5014229010656e-4	0.00620246193477479	H5N1_ileum_3day
ENSAPLG00000004625	318.270602790276	-0.601616390623364	0.277817320493173	7.1763845445839e-4	0.0179099938484158	H5N1_ileum_3day
ENSAPLG00000004628	175.37135202339	2.17003243448571	0.493204990940508	5.56608707776944e-8	1.23400150514148e-5	H5N1_ileum_3day
ENSAPLG00000004640	540.391036709297	0.678732580193527	0.30995458633664	4.2745301508683e-4	0.012551832244338	H5N1_ileum_3day
ENSAPLG00000004691	72.2055141295234	-3.05656816221577	0.573066330157673	3.3494462083008405e-9	1.08669106006873e-6	H5N1_ileum_3day
ENSAPLG00000004706	385.082250443712	1.29832860631853	0.314078098150685	1.44809783649896e-7	2.63871197549441e-5	H5N1_ileum_3day
ENSAPLG00000004770	164.002854860954	0.580575345459089	0.299788281384017	0.00144234528552224	0.0283398478404975	H5N1_ileum_3day
ENSAPLG00000004803	35.0740293606512	0.710122702734905	0.504084107736344	0.00200454195201479	0.0356953374105766	H5N1_ileum_3day
ENSAPLG00000004813	146.076279290238	0.781592198092832	0.394991534766149	4.5366412161128e-4	0.0131030831037903	H5N1_ileum_3day
ENSAPLG00000004825	84.2358122178719	1.94849040344423	0.792457231567121	2.27214426346163e-5	0.00155794139136941	H5N1_ileum_3day
ENSAPLG00000004875	210.143445966056	-3.19479411761217	0.440060478121074	2.9419339003871504e-14	3.5576004311772595e-11	H5N1_ileum_3day
ENSAPLG00000004879	4.59806968480301	-1.28999926099025	1.27968467894269	8.4377619400463e-4	0.0199713717662806	H5N1_ileum_3day
ENSAPLG00000004885	68.3050545536674	1.07922031687311	0.400795279764115	2.68960506975308e-5	0.00177114488306215	H5N1_ileum_3day
ENSAPLG00000004899	3639.91422847891	-0.588159088006212	0.180463529476007	2.62102241411899e-5	0.00174324200763054	H5N1_ileum_3day
ENSAPLG00000005054	50.2585995444815	-1.60011241726978	0.490666398866794	2.42170543722497e-6	2.7770280798247e-4	H5N1_ileum_3day
ENSAPLG00000005073	2251.49689003902	0.581753721973086	0.383566820163597	0.00331653167125201	0.0485386967309344	H5N1_ileum_3day
ENSAPLG00000005074	136.604297980061	0.868163226612502	0.34999642037085	8.6509061185657e-5	0.00413936522263169	H5N1_ileum_3day
ENSAPLG00000005101	1767.54854009109	-0.899445061164774	0.358284234270285	7.20191974804895e-5	0.00361509194296404	H5N1_ileum_3day
ENSAPLG00000005103	66.8251593082154	-0.745647537609118	0.267142938651541	5.12954763869978e-5	0.00287903977594871	H5N1_ileum_3day
ENSAPLG00000005104	592.078348982437	0.690101239258988	0.496246215603736	0.00226523587273071	0.0386962061592799	H5N1_ileum_3day
ENSAPLG00000005182	296.525569816249	-5.73472298554452	0.878375064343674	7.482562885562921e-14	8.29442095864649e-11	H5N1_ileum_3day
ENSAPLG00000005186	467.305597371323	-0.949951691919642	0.478889647670232	2.4624297215916e-4	0.00861980004121368	H5N1_ileum_3day
ENSAPLG00000005202	38.1781398473885	-0.828600224687422	0.44328243213636	4.8668102578421e-4	0.013862593158419	H5N1_ileum_3day
ENSAPLG00000005285	261.752465635784	-2.05951886841578	0.372780747771682	1.9159507051230601e-10	8.49532542651563e-8	H5N1_ileum_3day
ENSAPLG00000005288	118.101070658863	3.73664556105382	0.532159485067042	1.23296072721828e-13	1.17148882810411e-10	H5N1_ileum_3day
ENSAPLG00000005361	47.937192969694	1.99386928045839	0.745836532613914	1.3210904574562e-5	0.00107810707147745	H5N1_ileum_3day
ENSAPLG00000005370	265.119050386543	-1.11995358508547	0.463330421340105	5.26814550646459e-5	0.00290775400526937	H5N1_ileum_3day
ENSAPLG00000005371	105.573257074244	-2.26664444380421	0.721810361822724	4.19911218833069e-6	4.2315598734223e-4	H5N1_ileum_3day
ENSAPLG00000005382	233.266807749215	5.19357391524451	0.63291310863759	1.5911260349034799e-18	1.05825792581431e-14	H5N1_ileum_3day
ENSAPLG00000005434	129.689445122031	0.68672227400228	0.341932461849263	6.5343959631013e-4	0.0167800260813077	H5N1_ileum_3day
ENSAPLG00000005477	62.8046821277845	-1.33929805736582	0.606031040981598	6.14899391178039e-5	0.00323296114681829	H5N1_ileum_3day
ENSAPLG00000005479	2614.14608147461	1.35526591910618	0.529741431465573	2.39274856167013e-5	0.00161581266682677	H5N1_ileum_3day
ENSAPLG00000005487	29.8840063209659	0.645580172090592	0.449395966269285	0.00262902482835203	0.0425441463099011	H5N1_ileum_3day
ENSAPLG00000005489	67.132576961253	-1.18391934437453	0.428436985762069	1.77275270336682e-5	0.00134749465486774	H5N1_ileum_3day
ENSAPLG00000005501	455.258150901788	2.11503498289199	0.535781324074623	2.95791893978112e-7	4.68407592106768e-5	H5N1_ileum_3day
ENSAPLG00000005511	1056.10950082791	-0.654231465648981	0.315366661250307	6.5906927312872e-4	0.0168271391001119	H5N1_ileum_3day
ENSAPLG00000005516	56.7181455900198	-5.43203358944944	1.23479550442729	9.13630915722838e-9	2.43062368818904e-6	H5N1_ileum_3day
ENSAPLG00000005565	425.076579504088	-1.07934459529998	0.379276046054123	1.71898303359139e-5	0.00132172903542385	H5N1_ileum_3day
ENSAPLG00000005706	150.419428621195	0.7140309347627	0.212893886514629	7.9430439168769e-6	6.9972430584302e-4	H5N1_ileum_3day
ENSAPLG00000005708	40.6708707533952	-0.78475090432342	0.602191252328714	0.00174996851430355	0.0323059981837217	H5N1_ileum_3day
ENSAPLG00000005711	106.222476078952	0.611703106945079	0.323454327833295	0.00131250425557353	0.026452926678241	H5N1_ileum_3day
ENSAPLG00000005725	248.601817003363	-0.703736737944174	0.352428406061171	6.1719018936937e-4	0.0160348904277177	H5N1_ileum_3day
ENSAPLG00000005726	58.4984997887549	-0.607883135607343	0.356745115533699	0.00200413895016888	0.0356953374105766	H5N1_ileum_3day
ENSAPLG00000005745	412.401853018809	0.840838165393051	0.538935981148265	8.9655277888473e-4	0.0208860684145793	H5N1_ileum_3day
ENSAPLG00000005746	92.0467759132908	0.899550810685104	0.455232499586975	2.9435441558057e-4	0.00986272653917593	H5N1_ileum_3day
ENSAPLG00000005779	12.6307313448034	1.74099676964768	1.08833974557354	1.797642898834e-4	0.00686629112425307	H5N1_ileum_3day
ENSAPLG00000005826	16.7525371072947	-0.606606200406261	0.42016456277121	0.00322112509048741	0.0478203665588024	H5N1_ileum_3day
ENSAPLG00000005868	140.259100821549	0.606316124846119	0.282531887941711	7.3193487374042e-4	0.0181307219562292	H5N1_ileum_3day
ENSAPLG00000005891	12302.0681208283	-3.59958380200346	1.18998326101522	4.0069611718757e-6	4.1000459621762e-4	H5N1_ileum_3day
ENSAPLG00000006016	353.956286506204	2.43819613631259	1.52169679488676	9.13366879757585e-5	0.00430837100515439	H5N1_ileum_3day
ENSAPLG00000006048	118.447077653065	-1.30228189463358	0.289416969923615	3.16320755698469e-8	7.51374766482328e-6	H5N1_ileum_3day
ENSAPLG00000006060	5485.0353186659	-2.40428826059941	0.589279035500097	2.68317938048456e-7	4.35264050234215e-5	H5N1_ileum_3day
ENSAPLG00000006077	366.231315774804	0.701553931496149	0.520973287559309	0.00230200580134919	0.0388594938699835	H5N1_ileum_3day
ENSAPLG00000006092	87.4708201700145	-1.22536823825077	0.80230251206833	3.7243011642997e-4	0.0114416024800093	H5N1_ileum_3day
ENSAPLG00000006095	412.918684417349	0.718185651178729	0.147123639946743	7.79825877173451e-9	2.2850927941208e-6	H5N1_ileum_3day
ENSAPLG00000006111	414.406789851568	-0.929518452554516	0.234400811622065	4.22925733564899e-7	6.15756559501006e-5	H5N1_ileum_3day
ENSAPLG00000006120	1595.53430469209	-0.997287491406579	0.418278605749441	7.74716881474903e-5	0.00380928681837194	H5N1_ileum_3day
ENSAPLG00000006136	41.0952209307205	-0.875056570805939	0.460609488103309	3.8293733019834e-4	0.0116909728898312	H5N1_ileum_3day
ENSAPLG00000006154	448.15686124589803	0.737758646689436	0.367265154864273	5.1020807608161e-4	0.0141766800475418	H5N1_ileum_3day
ENSAPLG00000006168	9327.06169936881	-0.910540188935533	0.476509867973714	3.3108816287353e-4	0.01065143536388	H5N1_ileum_3day
ENSAPLG00000006189	57.6448962488824	-1.6672955389864	0.769601536542446	5.127657681736e-5	0.00287903977594871	H5N1_ileum_3day
ENSAPLG00000006239	111.339848858589	-0.674405329893602	0.30377103716238	4.0311702312374e-4	0.0121044303421941	H5N1_ileum_3day
ENSAPLG00000006360	154.133421361595	0.667863518960163	0.254309894309345	1.2758190150953e-4	0.00552799496377785	H5N1_ileum_3day
ENSAPLG00000006361	7.05705601765702	-1.24324113615853	1.15868772056148	8.5854857180876e-4	0.020189761979486	H5N1_ileum_3day
ENSAPLG00000006461	362.211788623852	-0.777193304241509	0.479195104419372	0.001014872158315	0.0227269856059026	H5N1_ileum_3day
ENSAPLG00000006477	8.13970037287497	-0.722951656017898	0.751750774648515	0.00349825404414162	0.0498076364890326	H5N1_ileum_3day
ENSAPLG00000006478	22.106018126909	0.800803405317801	0.453868384019534	6.853561281815e-4	0.0174003662051681	H5N1_ileum_3day
ENSAPLG00000006499	64.7598280458263	-1.08207284059317	0.345320029480577	7.04654022125401e-6	6.464350208491e-4	H5N1_ileum_3day
ENSAPLG00000006524	97.900049966567	0.954820989658665	0.972209308046344	0.00173579932839567	0.0321582209837314	H5N1_ileum_3day
ENSAPLG00000006607	160.53086283486	1.31386685161481	0.611453833492839	7.4437022205639e-5	0.00370846917370566	H5N1_ileum_3day
ENSAPLG00000006630	24.5373114709192	0.641422333029593	0.41947199397655	0.00230030005274612	0.0388594938699835	H5N1_ileum_3day
ENSAPLG00000006678	412.425774263518	-0.614382435475728	0.269835724603115	4.9134261828891e-4	0.0139356919157339	H5N1_ileum_3day
ENSAPLG00000006753	154.614130072876	-0.599159519647194	0.403017746265599	0.00313906963487583	0.0470224147332413	H5N1_ileum_3day
ENSAPLG00000006787	385.847452000852	0.850902935089858	0.43104247518585	3.5033902463075e-4	0.011060383108585	H5N1_ileum_3day
ENSAPLG00000006853	9.38018741868679	1.22090718381075	0.930411681055044	5.8951784247243e-4	0.0156286963050308	H5N1_ileum_3day
ENSAPLG00000006857	29.8505765738529	-0.781451495072656	0.561401344951692	0.00152734632643121	0.0292534643400465	H5N1_ileum_3day
ENSAPLG00000006904	528.885711185537	0.730261498723317	0.749248674608357	0.00336094480079596	0.0489254143931956	H5N1_ileum_3day
ENSAPLG00000006912	153.881373521338	-0.630927978778005	0.20316703823642	3.24789202858304e-5	0.00203789904548168	H5N1_ileum_3day
ENSAPLG00000006913	137.147452068498	-0.589271350391092	0.188671518369975	4.21067265278537e-5	0.00244586758198039	H5N1_ileum_3day
ENSAPLG00000006978	12.1644796335397	-1.74728298149345	0.84927978654179	6.41701841407247e-5	0.00329572119474872	H5N1_ileum_3day
ENSAPLG00000006979	798.832112086158	1.48566894518478	0.29691662800376	2.1810128087617503e-9	7.63469273214442e-7	H5N1_ileum_3day
ENSAPLG00000006987	256.628508577902	2.84592843197015	0.433540508649816	2.6334603435743598e-12	1.8436994468540102e-9	H5N1_ileum_3day
ENSAPLG00000006988	156.815924509429	-0.626885021790795	0.374732648836202	0.00190777594087428	0.0342472814649254	H5N1_ileum_3day
ENSAPLG00000007025	360.307243255803	-0.595532483659307	0.295842134746876	0.00109270519497876	0.0237115244757056	H5N1_ileum_3day
ENSAPLG00000007075	27.949895269867	-2.86316154818521	0.894779991503087	4.19514540772886e-6	4.2315598734223e-4	H5N1_ileum_3day
ENSAPLG00000007093	214.808688136447	0.691416770900165	0.421155501560895	0.00143940876728029	0.0283239873111869	H5N1_ileum_3day
ENSAPLG00000007104	44.192207132609	-0.965163589395715	0.617643878300755	6.0173148113714e-4	0.0157688554648952	H5N1_ileum_3day
ENSAPLG00000007110	478.004962863734	0.633905012019799	0.333947232562392	0.00113219295285024	0.0241353055429709	H5N1_ileum_3day
ENSAPLG00000007119	60.4913480071703	-0.79304802410031	0.493328077143315	9.7890143683041e-4	0.0221828737865727	H5N1_ileum_3day
ENSAPLG00000007120	906.456286149097	3.37087557716131	0.713380802037333	5.25969347891295e-8	1.18583801112712e-5	H5N1_ileum_3day
ENSAPLG00000007158	376.011786234217	0.675479427824125	0.335751217998404	6.867986653559e-4	0.0174015158982176	H5N1_ileum_3day
ENSAPLG00000007198	31.3740762541206	-0.644977894473595	0.346582068999921	0.00115711158543395	0.0243928657835853	H5N1_ileum_3day
ENSAPLG00000007233	395.57384840817	-0.919405825257292	0.315192383082031	1.9786132363535e-5	0.00143965544104739	H5N1_ileum_3day
ENSAPLG00000007247	213.308581040325	-0.642431775622368	0.457398544161919	0.00281194029745249	0.0442132740386678	H5N1_ileum_3day
ENSAPLG00000007273	506.063415591891	0.623641393300319	0.178142386474063	7.87964679684861e-6	6.9876707794453e-4	H5N1_ileum_3day
ENSAPLG00000007304	117.045690144854	-0.58681104472771	0.314897355730613	0.00163218861199696	0.0307091554692837	H5N1_ileum_3day
ENSAPLG00000007359	133.937215158587	-1.17888443530111	0.435272968239171	2.09394244011874e-5	0.00148157565630104	H5N1_ileum_3day
ENSAPLG00000007472	227.697287269222	0.975943884570862	0.482729849391215	2.0802658032062e-4	0.00760211420721148	H5N1_ileum_3day
ENSAPLG00000007495	127.567519482434	0.811727177880205	0.303055374081987	5.74936998887963e-5	0.00307141042538461	H5N1_ileum_3day
ENSAPLG00000007508	361.561506996116	3.58248266729437	0.553614804662108	5.5545811059904494e-12	3.5184303748516604e-9	H5N1_ileum_3day
ENSAPLG00000007523	32.3141858606165	-1.92819872336418	0.595819271909216	2.69107902095171e-6	3.0081288350167e-4	H5N1_ileum_3day
ENSAPLG00000007540	10.6483223210626	-1.01817486663639	1.16365806447219	0.00163703631957393	0.030713479722105	H5N1_ileum_3day
ENSAPLG00000007553	219.122843808603	-0.610328848140498	0.212372838871944	8.33071242747481e-5	0.0040296413349189	H5N1_ileum_3day
ENSAPLG00000007625	11.7361992457698	-1.73765434637299	1.3940699592566	3.2688518764294e-4	0.0106335293161698	H5N1_ileum_3day
ENSAPLG00000007639	22.0243878882479	-0.918759880561659	0.553844237414582	5.6430922834573e-4	0.015164527990818	H5N1_ileum_3day
ENSAPLG00000007737	430.000229707218	0.808341859399719	0.357151982858809	1.96149178721e-4	0.00739143449106751	H5N1_ileum_3day
ENSAPLG00000007739	706.918686098634	0.696025937505322	0.280246829177569	1.6985650202849e-4	0.00664538585289126	H5N1_ileum_3day
ENSAPLG00000007740	115.928524799916	-0.604702942872671	0.287690330696685	8.2740046247208e-4	0.0198307764897364	H5N1_ileum_3day
ENSAPLG00000007742	111.991743372892	1.03697876862158	0.368382877231461	2.06613984124978e-5	0.00146972150632645	H5N1_ileum_3day
ENSAPLG00000007795	897.463739479074	-0.975032129879991	0.428033807606548	1.0927888933851e-4	0.00492755181688437	H5N1_ileum_3day
ENSAPLG00000007796	233.884536181112	0.620201645547138	0.235754049044491	1.6898015049905e-4	0.00663060165763566	H5N1_ileum_3day
ENSAPLG00000007951	6.32122679728405	-0.803197240737134	0.777269601591616	0.00245249593635038	0.0408140870522233	H5N1_ileum_3day
ENSAPLG00000007973	18.8134487318699	-1.09005659140816	0.554235585409011	1.7655039620697e-4	0.0068071691894063	H5N1_ileum_3day
ENSAPLG00000007974	677.338205999706	-0.847337857153669	0.204431200335124	2.07915170539197e-7	3.63906262962157e-5	H5N1_ileum_3day
ENSAPLG00000008001	312.363977240328	0.583901877295963	0.172219766946664	1.6797545028263e-5	0.00131435849391738	H5N1_ileum_3day
ENSAPLG00000008040	600.971641676668	0.722727811786649	0.299663895868002	1.8455791790133e-4	0.00701425549692459	H5N1_ileum_3day
ENSAPLG00000008044	85.4477089612445	-0.706181512404073	0.325409386969614	3.9183720044059e-4	0.0118324347721839	H5N1_ileum_3day
ENSAPLG00000008110	628.445209622458	0.636353126727022	0.244945621412044	1.6818233799687e-4	0.00661882088767588	H5N1_ileum_3day
ENSAPLG00000008161	155.118000537813	1.13114712268439	0.301703038420541	7.98763544903153e-7	1.0519953142873e-4	H5N1_ileum_3day
ENSAPLG00000008185	83.4343293541487	-0.890191418496164	0.326032427667003	3.8409939716009e-5	0.0023014820635241	H5N1_ileum_3day
ENSAPLG00000008199	4072.1378240754	1.11040100245671	0.502989696814962	9.29355783369344e-5	0.00436830057610566	H5N1_ileum_3day
ENSAPLG00000008265	90.965823821729	0.912260779424444	0.38257328932786	9.87314903231417e-5	0.00460816240097695	H5N1_ileum_3day
ENSAPLG00000008342	118.063284688964	-1.9420588013575	0.84678205261604	3.40119601876272e-5	0.00209699238199077	H5N1_ileum_3day
ENSAPLG00000008424	33.5407710500538	-1.01927437956416	0.48991661439253	1.5975445632087e-4	0.00644242900035984	H5N1_ileum_3day
ENSAPLG00000008428	122.429093338963	-0.618197576192019	0.332431710852509	0.00135491680709268	0.0270211444796804	H5N1_ileum_3day
ENSAPLG00000008462	571.118424988158	1.01224242729764	0.506615387551098	1.9900963415897e-4	0.00745697508051452	H5N1_ileum_3day
ENSAPLG00000008595	18.7847970648125	-1.24133750428771	0.585211028184493	8.93585323710312e-5	0.00424516856285521	H5N1_ileum_3day
ENSAPLG00000008597	285.487837740668	-0.682753452883443	0.324825051854067	5.2705508962529e-4	0.0144255998663672	H5N1_ileum_3day
ENSAPLG00000008603	90.3915950870309	-0.631473097701178	0.212838153081473	5.24086949910308e-5	0.00290657209438753	H5N1_ileum_3day
ENSAPLG00000008606	350.341229690101	1.01153648087899	0.413285032773538	6.28472047952701e-5	0.00324028495421195	H5N1_ileum_3day
ENSAPLG00000008611	51661.0069770942	-1.74992853197194	0.706197567083647	2.24113880770098e-5	0.00154464395958748	H5N1_ileum_3day
ENSAPLG00000008646	1587.40580993741	0.619559292693611	0.264061568592947	3.9232149357053e-4	0.0118324347721839	H5N1_ileum_3day
ENSAPLG00000008652	123.7354472621	0.586548544896873	0.356994526426338	0.00257014572943971	0.0420000964287555	H5N1_ileum_3day
ENSAPLG00000008748	123.672378722086	0.810397121027944	0.370221518416947	2.3748559427136e-4	0.00842408899999401	H5N1_ileum_3day
ENSAPLG00000008787	145.254972773779	-0.91097297353113	0.310197622207834	1.89472316059562e-5	0.00140020041568016	H5N1_ileum_3day
ENSAPLG00000008806	123.940451376008	0.711622442483674	0.507096313964115	0.00200874045968146	0.0357222802067952	H5N1_ileum_3day
ENSAPLG00000008834	514.979007374759	0.782376587155411	0.232404329088521	5.82054170672404e-6	5.5303461273459e-4	H5N1_ileum_3day
ENSAPLG00000008853	34.259160467492	-1.03636714334991	0.48352388832047	1.3065014676463e-4	0.00560615565246177	H5N1_ileum_3day
ENSAPLG00000008912	322.856126750021	0.781263852639626	0.38764468345949	4.1544431436806e-4	0.0123078847878041	H5N1_ileum_3day
ENSAPLG00000008950	676.791852970084	0.685885620240124	0.367348734384033	9.1707334842303e-4	0.0212524558897617	H5N1_ileum_3day
ENSAPLG00000008991	30.0684241732234	-0.903846786813283	0.427476332302795	2.0667504393683e-4	0.00760211420721148	H5N1_ileum_3day
ENSAPLG00000009002	1467.11622669516	1.23942458625105	0.434432292351122	1.23843718328663e-5	0.0010168945316098	H5N1_ileum_3day
ENSAPLG00000009024	121.15126323644	-0.803146807208228	0.23413212892579	4.29688278429208e-6	4.2654578206457e-4	H5N1_ileum_3day
ENSAPLG00000009031	61.443900609402	2.13880363034086	0.665553226840164	3.20925225199772e-6	3.3890461395977e-4	H5N1_ileum_3day
ENSAPLG00000009037	164.518572440663	-0.882385110362668	0.408716134023076	1.9819080416837e-4	0.00744727140408968	H5N1_ileum_3day
ENSAPLG00000009068	36.3966200742386	-0.736398873027916	0.468933535195668	0.00133670377159533	0.0267783638098812	H5N1_ileum_3day
ENSAPLG00000009162	830.327872490058	1.07720281528441	0.51752723558527	1.3768390749674e-4	0.0058327112659925	H5N1_ileum_3day
ENSAPLG00000009205	32.3913062277691	0.723903793925298	0.469783249519089	0.00149424683461045	0.0288847493407037	H5N1_ileum_3day
ENSAPLG00000009253	20.2086307821739	0.72715344009606	0.501490618150222	0.00173202764925977	0.0321425832395883	H5N1_ileum_3day
ENSAPLG00000009290	89.9585297871223	-0.595062151531305	0.360604639852818	0.00240584083425346	0.0403054090393446	H5N1_ileum_3day
ENSAPLG00000009297	21.6843660623643	-0.711296747610076	0.463512649205755	0.00160235932004057	0.0302846331194535	H5N1_ileum_3day
ENSAPLG00000009518	583.841712695084	1.3669492861572	0.555631952111042	3.07685071444458e-5	0.00198290452002351	H5N1_ileum_3day
ENSAPLG00000009544	170.699018733479	0.661873221862907	0.29985731632216	4.4673133544863e-4	0.0129747166465891	H5N1_ileum_3day
ENSAPLG00000009584	89.23244469892	2.42152576433838	0.834313402899931	8.01717502677759e-6	7.0038759210316e-4	H5N1_ileum_3day
ENSAPLG00000009658	815.657111636607	0.799009106427056	0.22384608481377	2.52424811096232e-6	2.8455549467814e-4	H5N1_ileum_3day
ENSAPLG00000009754	196.958928841311	0.837334452352545	0.433216057064073	4.0624382491305e-4	0.0121543735891717	H5N1_ileum_3day
ENSAPLG00000009924	192.349073428007	-0.982904978509426	0.389920966190777	5.52935025628464e-5	0.00301440234053681	H5N1_ileum_3day
ENSAPLG00000009936	40.7862022884032	-1.82883664466847	0.52531635139117006	1.17915836779954e-6	1.5377612361244e-4	H5N1_ileum_3day
ENSAPLG00000010001	652.002452469205	1.08833814135622	0.694750236286965	4.414315077048e-4	0.0128488444540246	H5N1_ileum_3day
ENSAPLG00000010014	17.4246997106193	-0.596968395095078	0.411973391398818	0.00337827411829007	0.0490052369918151	H5N1_ileum_3day
ENSAPLG00000010042	8.87695320515456	-0.970969303569044	0.788769661905746	0.00112819286975246	0.0241353055429709	H5N1_ileum_3day
ENSAPLG00000010087	238.802472115107	-0.635538089798523	0.333152015175635	0.00109749326137558	0.0237766373987264	H5N1_ileum_3day
ENSAPLG00000010131	222.905121476823	0.93059981089009	0.254883050013688	1.46872108117621e-6	1.8785507520967e-4	H5N1_ileum_3day
ENSAPLG00000010145	23.7977011673132	-1.03195942159352	0.692771298611148	5.8980646106791e-4	0.0156286963050308	H5N1_ileum_3day
ENSAPLG00000010171	2774.43871968685	4.1290703466169	0.378519303781331	4.6771751975824297e-29	6.221578447824139e-25	H5N1_ileum_3day
ENSAPLG00000010234	89.6009388615867	-0.922946498755319	0.603353898896062	7.2704306599217e-4	0.0180768726426691	H5N1_ileum_3day
ENSAPLG00000010273	151.35839037151	1.77833318322447	1.77060954780812	2.8945018504527e-4	0.00975090894762569	H5N1_ileum_3day
ENSAPLG00000010285	23.286017110074	-0.995326192141307	0.775996464383863	9.6801626675203e-4	0.0219736388742928	H5N1_ileum_3day
ENSAPLG00000010291	474.347824226851	0.941442099135081	0.47421805967315	2.5176927301413e-4	0.00874421636980178	H5N1_ileum_3day
ENSAPLG00000010356	1990.30239191661	3.04197529224003	0.466463817667155	4.1731974787937696e-12	2.77559364314574e-9	H5N1_ileum_3day
ENSAPLG00000010358	57.0703342642171	0.865329434548661	0.362489232872931	1.1379236802615e-4	0.00502879096174041	H5N1_ileum_3day
ENSAPLG00000010383	665.370757472347	-1.0633775520877	0.279705048969984	7.18318251021069e-7	9.75007079090026e-5	H5N1_ileum_3day
ENSAPLG00000010386	506.402944547226	1.683085296823	0.655118726813382	1.79712491818662e-5	0.00135825884441582	H5N1_ileum_3day
ENSAPLG00000010390	88.0622816017073	0.593203976916478	0.341795196154467	0.00205642061835629	0.0364241106063587	H5N1_ileum_3day
ENSAPLG00000010410	1555.51583306947	0.905720849710861	0.302730563664296	1.6029211281488e-5	0.00126166016843996	H5N1_ileum_3day
ENSAPLG00000010446	21.2600961454008	-0.874044572856027	0.53603831648451306	6.9275858160774e-4	0.0174859101566342	H5N1_ileum_3day
ENSAPLG00000010534	55.1094530531723	0.732569101765808	0.404143376452852	8.2671583733233e-4	0.0198307764897364	H5N1_ileum_3day
ENSAPLG00000010562	163.006946961848	-0.595954089063941	0.359212870621586	0.00235243734709286	0.0395602042870155	H5N1_ileum_3day
ENSAPLG00000010581	155.764671310422	-0.631087612188949	0.263970669108726	3.2154622656386e-4	0.0105871482815658	H5N1_ileum_3day
ENSAPLG00000010637	205.158979704128	-0.821866562439204	0.37006642720405	2.0893607290777e-4	0.00761443189539529	H5N1_ileum_3day
ENSAPLG00000010726	1178.79579300338	-0.665517798448884	0.393391951447957	0.00148677299723373	0.028829525377847	H5N1_ileum_3day
ENSAPLG00000010804	138.088030163816	-0.619768427708111	0.3268718785081	0.0012363021832542	0.0253785364840236	H5N1_ileum_3day
ENSAPLG00000010867	22.7002226501885	-1.14618657961094	0.54843533310475	1.1557602460625e-4	0.00508152649682419	H5N1_ileum_3day
ENSAPLG00000010931	2059.95104392618	-1.0733822362863	0.234776774270179	3.06931891752843e-8	7.42328731653875e-6	H5N1_ileum_3day
ENSAPLG00000011026	184.579783351941	0.766526690122492	0.412406216970899	6.4097476693076e-4	0.016523733235878	H5N1_ileum_3day
ENSAPLG00000011028	242.648270680496	0.805615872516149	0.382277286404668	2.9897113185522e-4	0.00996720299733898	H5N1_ileum_3day
ENSAPLG00000011037	13.9476548944489	-2.67338316500539	0.801933295957761	3.00282947059044e-6	3.2474502128287e-4	H5N1_ileum_3day
ENSAPLG00000011138	166.757679150246	-0.699776254791191	0.297583375804223	2.4530479659756e-4	0.00860961584258799	H5N1_ileum_3day
ENSAPLG00000011142	4800.70459887147	3.81759142299105	0.698267241638441	1.5609102584562e-9	5.76756340499564e-7	H5N1_ileum_3day
ENSAPLG00000011169	1656.39833123842	-0.922638697943572	0.505795623141699	3.8849523441955e-4	0.0117985470507967	H5N1_ileum_3day
ENSAPLG00000011172	144.739079604153	-0.631734365108762	0.310728247163271	8.3171986553897e-4	0.0198984490133083	H5N1_ileum_3day
ENSAPLG00000011184	5.73572383054339	0.987411918445657	0.962581607511676	0.00151805259325629	0.0291808317853976	H5N1_ileum_3day
ENSAPLG00000011195	2476.72286191274	1.00551941447742	0.179318388390474	1.69937855829001e-10	7.79487364909437e-8	H5N1_ileum_3day
ENSAPLG00000011206	2637.74306743957	2.3056727392706	0.337701376812899	1.35109876369919e-13	1.19815438364844e-10	H5N1_ileum_3day
ENSAPLG00000011207	49.2231200965431	-1.17765862640813	0.827131222925367	5.039236819197e-4	0.0140823378506216	H5N1_ileum_3day
ENSAPLG00000011235	27.5004186436319	-0.877817458824609	0.899603344181463	0.00212727312968421	0.0372328778566571	H5N1_ileum_3day
ENSAPLG00000011287	665.004174484025	0.614430598052698	0.322033612750425	0.00124236322450141	0.0254636604195959	H5N1_ileum_3day
ENSAPLG00000011297	255.336270309545	-2.93017133084781	0.422722967044207	2.57177393625373e-13	2.01233746470865e-10	H5N1_ileum_3day
ENSAPLG00000011319	336.344662600183	1.22442514919189	0.317645384743704	4.72355055723379e-7	6.75620102283053e-5	H5N1_ileum_3day
ENSAPLG00000011338	938.066473026484	1.83278723450217	0.36256256323202	1.5479895662196902e-9	5.76756340499564e-7	H5N1_ileum_3day
ENSAPLG00000011367	49.6639356918768	0.95289449676947	0.369918281909282	5.1211160193203e-5	0.00287903977594871	H5N1_ileum_3day
ENSAPLG00000011394	21.3083013351094	-1.28408034811047	0.574833003341857	6.26386359782812e-5	0.00324028495421195	H5N1_ileum_3day
ENSAPLG00000011404	104.223264509076	1.34761603611235	0.34505323254549	3.23498634280522e-7	5.00369631767385e-5	H5N1_ileum_3day
ENSAPLG00000011440	114.72935095846	-2.67629512320323	0.433241190542775	2.17757759489564e-11	1.20692238197091e-8	H5N1_ileum_3day
ENSAPLG00000011456	14.2344815245655	-0.686165105540213	0.537595170259473	0.00274235262178191	0.0435386795348264	H5N1_ileum_3day
ENSAPLG00000011459	59.6998547213348	0.726527997713895	0.387870593287096	7.4188926182264e-4	0.0183431430497488	H5N1_ileum_3day
ENSAPLG00000011471	73.362816776892	-0.67393317757944	0.381623326332022	0.00121926004732038	0.0251924220515285	H5N1_ileum_3day
ENSAPLG00000011502	18.424322666179	-0.778465453740392	0.485600080232905	0.0010477285083204	0.0231827804456401	H5N1_ileum_3day
ENSAPLG00000011627	136.63689498593	0.839055011248359	0.363554622936624	1.550961478548e-4	0.00628990536208704	H5N1_ileum_3day
ENSAPLG00000011632	186.342172931659	-0.833845355995533	0.353097595892029	1.3619605294137e-4	0.00578811468442849	H5N1_ileum_3day
ENSAPLG00000011646	58.1058130961155	-0.991352778128017	0.807054548958616	0.00107968273539041	0.0235441635183003	H5N1_ileum_3day
ENSAPLG00000011657	18.1881243055055	-0.829099728620492	0.633402540492908	0.00148043041147388	0.028748445742227	H5N1_ileum_3day
ENSAPLG00000011683	104.468878977461	1.76743163266971	0.541263950032952	2.34180969690824e-6	2.732522156866e-4	H5N1_ileum_3day
ENSAPLG00000011744	47.1249088051809	0.857688762531885	0.421544733443197	2.9512975070546e-4	0.00986385915548774	H5N1_ileum_3day
ENSAPLG00000011779	30.1009397028305	0.590215244772649	0.342152171691808	0.00214033686352194	0.0374123008653993	H5N1_ileum_3day
ENSAPLG00000011787	203.88960905876	-0.929133364678133	0.293501416383359	8.50677272944757e-6	7.3478630420202e-4	H5N1_ileum_3day
ENSAPLG00000011810	480.686349100844	3.61208807181594	0.511445506913505	1.02450552035544e-13	1.04830557167446e-10	H5N1_ileum_3day
ENSAPLG00000011812	76.2624350766568	-0.656862710812565	0.293347433956518	4.2144836283899e-4	0.0124303905154864	H5N1_ileum_3day
ENSAPLG00000011917	95.1577832422081	0.686993813913889	0.484206657845027	0.00219683170395366	0.0379502045884641	H5N1_ileum_3day
ENSAPLG00000011940	164.719715247473	0.80374364978017	0.392679815545239	3.5088570679768e-4	0.011060383108585	H5N1_ileum_3day
ENSAPLG00000011950	397.336285474249	2.68781108089077	0.3670408715507	1.17674565519899e-14	1.73923007838411e-11	H5N1_ileum_3day
ENSAPLG00000011984	4360.06018296528	-0.657794891118114	0.227529367002884	5.71943891528889e-5	0.00306774098593439	H5N1_ileum_3day
ENSAPLG00000011999	52.6146029180771	-0.743440438068412	0.37805652312519	5.512060949822e-4	0.01496355811317	H5N1_ileum_3day
ENSAPLG00000012027	565.049930151662	0.632956145614964	0.261215964410022	2.8955112271178e-4	0.00975090894762569	H5N1_ileum_3day
ENSAPLG00000012030	555.286652917648	0.805397339434802	0.476145064533239	7.8575570344854e-4	0.019184810462091	H5N1_ileum_3day
ENSAPLG00000012039	1689.37968771591	-0.754113450712644	0.392022775565413	5.8206859123639e-4	0.0155163855723979	H5N1_ileum_3day
ENSAPLG00000012066	114.406582730598	0.585719710177144	0.261517874568543	6.5816187518212e-4	0.0168271391001119	H5N1_ileum_3day
ENSAPLG00000012088	23.3263423922076	1.58640380121141	1.1677231222579	3.3396274483218e-4	0.0107045118837536	H5N1_ileum_3day
ENSAPLG00000012134	113.435619756371	0.986201561526864	0.416672292822201	8.36584299201404e-5	0.00403197258984677	H5N1_ileum_3day
ENSAPLG00000012206	8.35859145142956	-0.844592935566295	0.668953074315652	0.00152121895125285	0.0291995014279443	H5N1_ileum_3day
ENSAPLG00000012260	726.022078497039	0.702879754471116	0.267591532780189	1.0583463555829e-4	0.00480482021227462	H5N1_ileum_3day
ENSAPLG00000012418	16.0087011623493	-0.702330664641483	0.465510645786557	0.00175117785029575	0.0323059981837217	H5N1_ileum_3day
ENSAPLG00000012468	265.944056284996	0.614953167280699	0.292968109867301	7.8104812114694e-4	0.0191464776414083	H5N1_ileum_3day
ENSAPLG00000012503	165.90593391019	0.781547333148038	0.260354679991887	2.19470296881061e-5	0.00152263893908288	H5N1_ileum_3day
ENSAPLG00000012527	54.5328235278798	-0.607964109447568	0.364674389494678	0.00215423884483388	0.0375565991008916	H5N1_ileum_3day
ENSAPLG00000012542	80.2662186307806	0.69194787782847	0.473675478447526	0.00200016645037337	0.0356953374105766	H5N1_ileum_3day
ENSAPLG00000012543	55.7921434420161	-3.31793437854313	0.450667503610216	1.3815922873916999e-14	1.8377940606884397e-11	H5N1_ileum_3day
ENSAPLG00000012607	272.014192478531	0.724875156285749	0.270264683055532	7.99928567182563e-5	0.00388540013103221	H5N1_ileum_3day
ENSAPLG00000012621	290.11663786303	-1.0753608463798	0.31869065438532	3.23567027310864e-6	3.3890461395977e-4	H5N1_ileum_3day
ENSAPLG00000012626	329.224504539043	-0.633374748838983	0.203206389475368	3.06529816811358e-5	0.00198290452002351	H5N1_ileum_3day
ENSAPLG00000012641	112.00661581042	0.63631270212077	0.369325838071689	0.00163543783032349	0.030713479722105	H5N1_ileum_3day
ENSAPLG00000012652	1786.36174160953	-1.1724502786536	0.385188057013473	7.87805610008665e-6	6.9876707794453e-4	H5N1_ileum_3day
ENSAPLG00000012663	38.7499855124736	-2.10661016557785	0.525275494999028	2.32381258962125e-7	3.86391938339273e-5	H5N1_ileum_3day
ENSAPLG00000012725	1039.81260658467	1.0975207938648	0.274158099843091	3.20654641607924e-7	5.00369631767385e-5	H5N1_ileum_3day
ENSAPLG00000012752	399.242444589872	2.6394939778456	0.603547632901366	1.26321715072073e-7	2.33379368595656e-5	H5N1_ileum_3day
ENSAPLG00000012765	98.3044643981002	-0.62883895434075	0.285765474704498	5.5108899850372e-4	0.01496355811317	H5N1_ileum_3day
ENSAPLG00000012798	32.0439226474013	0.725017743088213	0.467584328405111	0.00146040558587358	0.028418937291854	H5N1_ileum_3day
ENSAPLG00000012801	32.4166726741718	-2.28885754579257	0.5348801579431	1.09388322181109e-7	2.07869065950444e-5	H5N1_ileum_3day
ENSAPLG00000012816	185.362728623285	-0.654126208330955	0.479943877909952	0.00282074636048102	0.0442471321782057	H5N1_ileum_3day
ENSAPLG00000012819	188.06792987354	-1.19826751117059	0.208566520550745	7.961731672587289e-11	3.78239123959843e-8	H5N1_ileum_3day
ENSAPLG00000012860	1503.64500869708	0.65556898611106	0.277393151223629	3.0041038445339e-4	0.00999014733499748	H5N1_ileum_3day
ENSAPLG00000012959	631.910760491624	-0.628786782010823	0.214462792141874	6.01359804975511e-5	0.00317432068483502	H5N1_ileum_3day
ENSAPLG00000012982	27.4334564225757	2.71863938603232	0.787862337683891	2.27053588533818e-6	2.7209611123214e-4	H5N1_ileum_3day
ENSAPLG00000013021	45.9836628932486	-0.778441563740461	0.433530769868436	7.0171797609692e-4	0.0176117972038514	H5N1_ileum_3day
ENSAPLG00000013073	55.5965235759861	-0.685062397956684	0.520894275030923	0.00260513605319697	0.0424155688857112	H5N1_ileum_3day
ENSAPLG00000013097	115.715780345208	-1.10969941294414	0.558770513136316	1.6123463811107e-4	0.00644242900035984	H5N1_ileum_3day
ENSAPLG00000013099	133.081480839445	-0.876620303312297	0.407986076249088	2.0749682807272e-4	0.00760211420721148	H5N1_ileum_3day
ENSAPLG00000013104	95.6574443656614	-0.723261713095683	0.330526474776349	3.4409796303946e-4	0.0109240837812672	H5N1_ileum_3day
ENSAPLG00000013187	278.954721395685	3.5736424993033298	0.460858483988553	6.24702900583737e-16	1.18711399765212e-12	H5N1_ileum_3day
ENSAPLG00000013205	254.984321040335	-1.16212771457426	0.351337228287616	3.48263303173121e-6	3.6192175459444e-4	H5N1_ileum_3day
ENSAPLG00000013209	85.4221854626666	-0.635051748203827	0.440585577206777	0.00275939768608406	0.0437030998275063	H5N1_ileum_3day
ENSAPLG00000013222	314.48673348632	-0.700978959616761	0.312466586718234	3.2997517290686e-4	0.01065143536388	H5N1_ileum_3day
ENSAPLG00000013226	3017.41081828016	1.60659670124297	0.342044557859037	8.532529354652981e-9	2.36457719740821e-6	H5N1_ileum_3day
ENSAPLG00000013230	1624.40866401565	-0.625263086895976	0.331349335297789	0.00122155406880438	0.0251924220515285	H5N1_ileum_3day
ENSAPLG00000013297	36.8679672034845	-1.28584588195645	0.44222668105057	9.78530278227447e-6	8.2907068541283e-4	H5N1_ileum_3day
ENSAPLG00000013305	16.1607974770575	-0.666298970564144	0.471850802923306	0.00245795068869595	0.0408185518864339	H5N1_ileum_3day
ENSAPLG00000013309	179.788156715078	1.20850529546642	0.6713279058236	2.0611170387835e-4	0.00760211420721148	H5N1_ileum_3day
ENSAPLG00000013324	63.772218935548	0.657223867925705	0.252361403360267	1.45204825883e-4	0.00608095522917557	H5N1_ileum_3day
ENSAPLG00000013348	206.995532006683	3.65072369605776	0.532146825254353	4.04557087333391e-13	2.98967687539376e-10	H5N1_ileum_3day
ENSAPLG00000013360	116.148637366333	1.61361338373864	0.524463042499114	4.29360934772183e-6	4.2654578206457e-4	H5N1_ileum_3day
ENSAPLG00000013371	42.8912647097912	-0.624561438972197	0.387826177567821	0.00217971138475096	0.0378518548824507	H5N1_ileum_3day
ENSAPLG00000013380	138.766291174544	0.657230873771921	0.365749183679553	0.00124622488317452	0.0255035129169037	H5N1_ileum_3day
ENSAPLG00000013386	69.0852504159571	1.02941101418862	0.546491742512868	2.4932367672496e-4	0.00868194646019752	H5N1_ileum_3day
ENSAPLG00000013393	129.381647389367	0.95920601193635	0.686675807434009	8.5257282201113e-4	0.0201437365513181	H5N1_ileum_3day
ENSAPLG00000013483	22.0847869466371	-0.931721073444555	0.68969966492479	0.00100261700611567	0.0226431433197805	H5N1_ileum_3day
ENSAPLG00000013521	48.3180139969378	1.28177903326774	0.934886165216393	4.7688213906212e-4	0.0136126313600951	H5N1_ileum_3day
ENSAPLG00000013566	256.257292841884	0.884826304426117	0.310259489485263	2.66096206798784e-5	0.0017610008670833	H5N1_ileum_3day
ENSAPLG00000013568	13.5997436713122	-0.889266795893817	0.776942422318489	0.0016161565312167	0.0304505866547373	H5N1_ileum_3day
ENSAPLG00000013603	128.680778584472	-0.590984542195136	0.380915372261377	0.00295364312900085	0.0453642549795448	H5N1_ileum_3day
ENSAPLG00000013620	219.231409114472	-0.911648718583911	0.907985272557921	0.00187737854941907	0.0337928138895432	H5N1_ileum_3day
ENSAPLG00000013650	13.1470423113197	0.829736651703975	0.684233663375112	0.0017318497792413	0.0321425832395883	H5N1_ileum_3day
ENSAPLG00000013707	30.9068972622583	-1.16093922367773	0.500763599391689	6.27188958310645e-5	0.00324028495421195	H5N1_ileum_3day
ENSAPLG00000013829	154.008323229443	-0.688783537506116	0.58634338921974	0.00311272961681408	0.0467859088845886	H5N1_ileum_3day
ENSAPLG00000013843	136.668813227416	1.01634110078836	0.281994445182625	1.57755337459557e-6	1.9796806593273e-4	H5N1_ileum_3day
ENSAPLG00000013958	184.583418650816	-0.984968482782649	0.542267678916533	3.2815557186918e-4	0.0106466473585462	H5N1_ileum_3day
ENSAPLG00000013972	16.7044997599885	0.765971066341998	0.555165050297951	0.00165758277089492	0.0310114852580088	H5N1_ileum_3day
ENSAPLG00000013979	199.949341751828	-1.43876299410528	0.395921146041946	7.73692274200087e-7	1.0291654631409e-4	H5N1_ileum_3day
ENSAPLG00000014061	283.305873117328	0.815748914001049	0.375888406527848	2.4442401583236e-4	0.0086094521779712	H5N1_ileum_3day
ENSAPLG00000014080	7.64856235357962	0.91227288271579	0.871508131642857	0.00176611168414014	0.0324486431249063	H5N1_ileum_3day
ENSAPLG00000014219	390.322958999388	0.85928873894802	0.312202030566237	3.92020431501156e-5	0.00231762479103483	H5N1_ileum_3day
ENSAPLG00000014228	7.3307903593066	-1.77633119225965	1.50278077268159	3.2498542734712e-4	0.0106335293161698	H5N1_ileum_3day
ENSAPLG00000014262	499.665313457985	1.16829649350912	0.312127909718034	7.7360700602297e-7	1.0291654631409e-4	H5N1_ileum_3day
ENSAPLG00000014266	594.842590478776	1.13631596002975	0.265029642371457	9.87014587440526e-8	1.95959224509461e-5	H5N1_ileum_3day
ENSAPLG00000014374	137.228048694614	-0.768979434310485	0.523618846286129	0.00140290334516822	0.0278528661155637	H5N1_ileum_3day
ENSAPLG00000014490	191.543250937952	0.676819042103002	0.381259609589167	0.00117757963418645	0.0247459151563163	H5N1_ileum_3day
ENSAPLG00000014526	309.272934565774	0.621582400085047	0.314348562727327	0.00101146201024909	0.0226888156160766	H5N1_ileum_3day
ENSAPLG00000014535	291.766721757671	-0.825157200072795	0.254148471871626	8.05587893488075e-6	7.0038759210316e-4	H5N1_ileum_3day
ENSAPLG00000014578	179.104023400468	0.607626492611302	0.270107952837593	5.5275356599766e-4	0.014975005977395	H5N1_ileum_3day
ENSAPLG00000014604	835.510744241136	1.78501750675956	0.591853547611818	5.02669763760086e-6	4.8452994185048e-4	H5N1_ileum_3day
ENSAPLG00000014617	42.9526253868559	-2.22972993360871	0.375982253177012	3.03019456840556e-11	1.61230592595723e-8	H5N1_ileum_3day
ENSAPLG00000014648	68.9166270096293	0.743726394276004	0.624879905886489	0.00243099535898036	0.0406590499104509	H5N1_ileum_3day
ENSAPLG00000014666	12.1221273247087	1.06800948999603	0.861507908544884	8.9432838948015e-4	0.0208708004155527	H5N1_ileum_3day
ENSAPLG00000014785	19.6286471303509	-0.955490652791533	0.663331741407584	7.9094628545422e-4	0.0192695375258464	H5N1_ileum_3day
ENSAPLG00000014821	277.252432165338	0.712161581617974	0.216974250524676	1.05172789016974e-5	8.6894934130669e-4	H5N1_ileum_3day
ENSAPLG00000014831	95.0171690704621	-1.65744198664657	0.593169422057606	9.72563823877218e-6	8.2907068541283e-4	H5N1_ileum_3day
ENSAPLG00000014851	901.518091637922	0.806927457415224	0.479513997530436	7.9528758833116e-4	0.0193045903284327	H5N1_ileum_3day
ENSAPLG00000014881	305.6556901338	1.68593033525568	0.445088802333426	3.8682518089795e-7	5.84721426852788e-5	H5N1_ileum_3day
ENSAPLG00000014915	69.6258638316971	-0.953603641286206	0.39088493472206	7.51128639932712e-5	0.00371657500773092	H5N1_ileum_3day
ENSAPLG00000014917	209.636821741759	-0.787343408288113	0.265723610597222	2.45934174854988e-5	0.00165223050198033	H5N1_ileum_3day
ENSAPLG00000014932	4.80055689271264	-1.53447309752284	1.22630688520949	4.2645207294747e-4	0.0125501448547505	H5N1_ileum_3day
ENSAPLG00000014948	28.6152150588682	1.41144146746476	0.53726834776453	1.85043984970329e-5	0.00138851373862135	H5N1_ileum_3day
ENSAPLG00000014957	15.098338763667	3.17053226758935	0.858588675634025	1.30297155411802e-6	1.6827308362017e-4	H5N1_ileum_3day
ENSAPLG00000015034	194.745763852641	0.775236872693198	0.232112263617878	6.58380276606056e-6	6.1243177897998e-4	H5N1_ileum_3day
ENSAPLG00000015062	339.722819648573	0.669331574369101	0.212843136100539	2.19776481960543e-5	0.00152263893908288	H5N1_ileum_3day
ENSAPLG00000015091	888.012201664282	1.68794897165573	0.529307205138709	2.97702561567732e-6	3.2474502128287e-4	H5N1_ileum_3day
ENSAPLG00000015151	161.527342886457	0.619526362052955	0.30713603697035	9.3054846548874e-4	0.0213416477378126	H5N1_ileum_3day
ENSAPLG00000015154	472.966185681229	-1.30593488231773	0.29527174152895	4.36979872933561e-8	1.0021907361659e-5	H5N1_ileum_3day
ENSAPLG00000015156	239.321890256959	-2.0060994426393	0.629324783782422	3.22553949325565e-6	3.3890461395977e-4	H5N1_ileum_3day
ENSAPLG00000015188	209.471387958826	0.66811900999771	0.188840593828575	4.97232464179005e-6	4.8278731667949e-4	H5N1_ileum_3day
ENSAPLG00000015210	101.430705761405	0.804948241340895	0.415237742979003	4.541950415877e-4	0.0131030831037903	H5N1_ileum_3day
ENSAPLG00000015224	46.5590298361647	0.726844652505493	0.50448639849826	0.0017621077696698	0.0324198583017256	H5N1_ileum_3day
ENSAPLG00000015270	136.457843569308	0.882698779383349	0.290947677408961	1.47250712362954e-5	0.0011728916023066	H5N1_ileum_3day
ENSAPLG00000015302	72.5352247341148	-0.820723184485567	0.452626902094295	5.691958940091e-4	0.01526500762522	H5N1_ileum_3day
ENSAPLG00000015324	658.363013417911	0.927952279653521	0.884936736847518	0.00169282256037446	0.0315819434755977	H5N1_ileum_3day
ENSAPLG00000015343	69.190376828543	-0.618421332330252	0.336883716633831	0.00142673825369275	0.0281998101792287	H5N1_ileum_3day
ENSAPLG00000015371	410.17519480578	-0.621230324242369	0.196785295981629	2.90159300578253e-5	0.00190059556734109	H5N1_ileum_3day
ENSAPLG00000015386	632.923214101848	-1.24910291277063	0.287281015500915	6.57935201587829e-8	1.43473017238054e-5	H5N1_ileum_3day
ENSAPLG00000015412	74.7565498549209	0.82090854019555	0.458124081540265	5.963299730201e-4	0.0156789937191967	H5N1_ileum_3day
ENSAPLG00000015438	160.949315474534	-1.41003315706218	0.672571314554102	7.51585233107516e-5	0.00371657500773092	H5N1_ileum_3day
ENSAPLG00000015493	139.615662665429	0.695947735458918	0.334563476481681	5.2094645766135e-4	0.0143174169004366	H5N1_ileum_3day
ENSAPLG00000015545	31.2631570097415	-0.722234036121902	0.493830115271108	0.00173253888007704	0.0321425832395883	H5N1_ileum_3day
ENSAPLG00000015637	882.275361124387	0.658497591032211	0.350272881569676	0.00102868709554784	0.0229279979021501	H5N1_ileum_3day
ENSAPLG00000015640	191.57364446583	0.765973422428207	0.414451354081703	6.5800460434906e-4	0.0168271391001119	H5N1_ileum_3day
ENSAPLG00000015644	479.908082200137	1.38401861897578	0.524859534803876	1.85803221676892e-5	0.00138851373862135	H5N1_ileum_3day
ENSAPLG00000015665	70.4988885440952	-0.802226295445135	0.343563107642515	1.6475585597027e-4	0.00650321185791287	H5N1_ileum_3day
ENSAPLG00000015678	1062.44793071433	1.64235929945421	1.15206719877665	2.777537071635e-4	0.00943825218684165	H5N1_ileum_3day
ENSAPLG00000015723	8.16100596558816	5.33413023312088	1.4101588798386	6.73063758841676e-8	1.44014305377631e-5	H5N1_ileum_3day
ENSAPLG00000015733	58.3993395226689	-1.20177695115583	0.537487302804439	7.16763156655291e-5	0.00361150890523814	H5N1_ileum_3day
ENSAPLG00000015744	211.8643216151	-0.832890284398096	0.470295763975401	5.9641939722699e-4	0.0156789937191967	H5N1_ileum_3day
ENSAPLG00000015749	59.4051124827689	-0.602776452674116	0.359043631297819	0.00217203102700598	0.0377677865637039	H5N1_ileum_3day
ENSAPLG00000015926	7507.42788941051	-0.981651825348455	0.317675780280371	9.84863378042994e-6	8.2915523131189e-4	H5N1_ileum_3day
ENSAPLG00000015955	348.609367648242	1.88981041894244	0.399414631900576	8.18381500006936e-9	2.31619376874303e-6	H5N1_ileum_3day
ENSAPLG00000015976	377.04731900474	6.98745497717697	1.01317162356939	3.15596182180112e-17	1.39935347178661e-13	H5N1_ileum_3day
ENSAPLG00000015987	143.76096830101	-0.887160642234836	0.314449864876967	2.91476090616135e-5	0.00190059556734109	H5N1_ileum_3day
ENSAPLG00000016034	50.8228635336129	-1.48416832066676	0.662470120635963	4.83806598644452e-5	0.00277396352377952	H5N1_ileum_3day
ENSAPLG00000016046	446.272720793495	-0.961725441676344	0.617564945047938	6.142955153991e-4	0.0159909177022287	H5N1_ileum_3day
ENSAPLG00000016136	26.4330234220757	-2.17713923608152	0.505881245374904	8.32043043167073e-8	1.70274408618591e-5	H5N1_ileum_3day
ENSAPLG00000016160	766.864894497616	1.05564549732821	0.63395031351683	3.8319532250536e-4	0.0116909728898312	H5N1_ileum_3day
ENSAPLG00000016180	51.9381820886829	1.04791958201729	0.474303475973303	1.0734968442226e-4	0.00485702551763604	H5N1_ileum_3day
ENSAPLG00000016204	198.649374487263	-0.686590950441155	0.281554498887326	2.0380765722668e-4	0.00757276384477475	H5N1_ileum_3day
ENSAPLG00000016209	150.347212847928	0.711585773252669	0.22873130824982	1.98058145926682e-5	0.00143965544104739	H5N1_ileum_3day
ENSAPLG00000016221	255.076542943587	1.0465793158584	0.430087486600049	5.97906882379848e-5	0.0031686682666999	H5N1_ileum_3day
ENSAPLG00000016231	189.430559288145	0.71231153267691	0.321281673756059	3.3535338864945e-4	0.0107232470572478	H5N1_ileum_3day
ENSAPLG00000016250	134.019372472507	-0.634451100100611	0.259292251554976	2.6772496327757e-4	0.00915495491392864	H5N1_ileum_3day
ENSAPLG00000016301	273.203343168313	-0.593504939221268	0.212062198304501	1.2076918630638e-4	0.00526712038113938	H5N1_ileum_3day
ENSAPLG00000016336	284.27077608404	-0.708956180118481	0.348299472443336	5.4682336894795e-4	0.0149054189625936	H5N1_ileum_3day
ENSAPLG00000016371	33.7170783870307	-0.970864357508624	0.421952576072217	1.0409117137048e-4	0.00475814694697637	H5N1_ileum_3day
ENSAPLG00000016398	88.054224729172	-1.01597846702879	0.45758270568313	1.1339363928886e-4	0.0050278739660683	H5N1_ileum_3day
ENSAPLG00000016406	1297.15101147977	-2.95188931652435	0.484674323423044	5.3619552757410595e-11	2.6416566325151e-8	H5N1_ileum_3day
ENSAPLG00000016414	13.2014487430398	-0.884842346534027	0.622306053076939	0.00100807843554011	0.0226888156160766	H5N1_ileum_3day
ENSAPLG00000016421	122.237446228151	-1.74433978077006	0.398923024244588	3.70933665714109e-8	8.65642038829662e-6	H5N1_ileum_3day
ENSAPLG00000016424	77.5746844094912	-0.625568980257351	0.243142209641249	1.9465319109997e-4	0.00735589985230627	H5N1_ileum_3day
ENSAPLG00000016432	594.325207595432	1.05903659861797	0.562374937944698	2.3170415817513e-4	0.00828529223668191	H5N1_ileum_3day
ENSAPLG00000016444	10.4203914049906	3.11328421766267	0.891013873184704	2.10755526876093e-6	2.5486091077325e-4	H5N1_ileum_3day
ENSAPLG00000016446	46.7862292484697	-0.903133342786591	0.617415193456516	8.8102302732992e-4	0.0205964293665074	H5N1_ileum_3day
ENSAPLG00000016454	91.1155415956097	0.684212327292738	0.349278779307002	7.4631757983849e-4	0.0184183978608751	H5N1_ileum_3day
ENSAPLG00000016561	5.35140803850303	1.64714006950949	1.66736188540526	3.922967379924e-4	0.0118324347721839	H5N1_ileum_3day
ENSAPLG00000016644	961.416370831673	-0.836012074105566	0.297876472297522	3.53784224548683e-5	0.00213910807043026	H5N1_ileum_3day
ENSAPLG00000016680	9.38985365315382	1.36759888493576	0.934503407381051	3.4948727643705e-4	0.011060383108585	H5N1_ileum_3day
ENSAPLG00000016693	73.0375392949501	-0.801092239126095	0.549958973878138	0.00126323139896286	0.0256788338465644	H5N1_ileum_3day
ENSAPLG00000016856	12.7349967527948	0.69923537766901	0.593334977634518	0.00296075096704844	0.0453642549795448	H5N1_ileum_3day
ENSAPLG00000016862	24.8200883723117	1.30518818300552	0.699742241835723	1.5152336147193e-4	0.00622087578487543	H5N1_ileum_3day
ENSAPLG00000017077	15.2654064534993	-1.160700718343	0.587005982767785	1.4784098015485e-4	0.00613272603175249	H5N1_ileum_3day
ENSAPLG00000017078	76.9373897904965	-2.97786240674839	1.55190448607256	3.41431813828223e-5	0.00209699238199077	H5N1_ileum_3day
ENSAPLG00000017120	18.4423546295443	0.847651179979416	0.854585907858782	0.0022661513004119	0.0386962061592799	H5N1_ileum_3day
ENSAPLG00000017196	1230.46282756148	0.792957823439634	0.424125145849034	5.5961165488092e-4	0.0150905681432256	H5N1_ileum_3day
ENSAPLG00000017215	213.534492806065	0.992892060488194	0.598537333530409	4.5509129408744e-4	0.0131030831037903	H5N1_ileum_3day
ENSAPLG00000017319	652.834806414656	0.740731494216296	0.182753355830153	3.91740035685384e-7	5.85497298279435e-5	H5N1_ileum_3day
ENSAPLG00000017357	35.3691980583854	0.678909919873738	0.33363702520794303	6.3716512740091e-4	0.0164574184945379	H5N1_ileum_3day
ENSAPLG00000017425	802.28407277911106	1.76608356929956	0.540166999970942	2.31091090472203e-6	2.7244783483758e-4	H5N1_ileum_3day
ENSAPLG00000017478	15.5600326031563	2.94089634075294	0.969418687470249	5.90318542119542e-6	5.5690902462937e-4	H5N1_ileum_3day
ENSAPLG00000017480	37.4555524160859	-0.635362891061813	0.419986988110707	0.00244583128006078	0.0407699845706372	H5N1_ileum_3day
ENSAPLG00000017490	274.580941776928	3.85174866876726	0.759577978997418	1.02411358180843e-8	2.64505834149913e-6	H5N1_ileum_3day
ENSAPLG00000017528	79.3818772587585	-0.789716361641791	0.303788278792095	7.94399182729185e-5	0.00388496247377339	H5N1_ileum_3day
ENSAPLG00000017636	33.6155876858784	-0.765890462662233	0.440875462200747	8.3969801759061e-4	0.0199501857725238	H5N1_ileum_3day
ENSAPLG00000017779	16.7682291442155	3.73797598136919	0.872558234268426	2.13624732162416e-7	3.67646614948311e-5	H5N1_ileum_3day
ENSAPLG00000017783	42.2572194987758	3.94411982661927	0.633571723694209	1.9117254208086798e-11	1.10564224119987e-8	H5N1_ileum_3day
ENSAPLG00000017963	758.209086192018	0.88773651215705	0.458512130253051	3.3671181814176e-4	0.0107298667883142	H5N1_ileum_3day
ENSAPLG00000018055	15.9800577302125	2.83504384325004	1.00846458150711	9.49342209066057e-6	8.1471935903204e-4	H5N1_ileum_3day
ENSAPLG00000018065	6.8560180516058	-3.3252201642098	2.013007237003	2.0261193914404e-5	0.0014568346024292	H5N1_ileum_3day
ENSAPLG00000018191	35.3540804106619	-0.75556933717557	0.408392182317852	6.8544518805503e-4	0.0174003662051681	H5N1_ileum_3day
ENSAPLG00000018332	23.8992983511345	-0.708261827693123	0.576271798243416	0.00265871249767181	0.0428162150654121	H5N1_ileum_3day
ENSAPLG00000018391	10.250834002163	-0.758695263316074	0.79097804579421	0.00309852232669577	0.0467838183765121	H5N1_ileum_3day
ENSAPLG00000018446	805.69339784732006	3.6075794713048	0.885997136418345	4.25872827199613e-7	6.15756559501006e-5	H5N1_ileum_3day
ENSAPLG00000018464	16.2133775843028	3.0790087797381	1.35125970504095	1.99559679599878e-5	0.00144268633588999	H5N1_ileum_3day
ENSAPLG00000018500	482.704368248819	-1.52748548387514	1.11984150574152	3.5369496973149e-4	0.0111225779843224	H5N1_ileum_3day
ENSAPLG00000018568	141.907346399098	-0.666014795842124	0.380567702445379	0.00131454969632393	0.0264540696830574	H5N1_ileum_3day
ENSAPLG00000018569	44.154003581599	-1.16477534854417	0.558305771470842	1.1228620721693e-4	0.00501218499462981	H5N1_ileum_3day
ENSAPLG00000018663	24.819096794909	0.659571324141297	0.388022902007677	0.00150937532075195	0.0290981311835399	H5N1_ileum_3day
ENSAPLG00000018801	220.839833403404	0.743966138391742	0.37046936854599	4.9683732020515e-4	0.0140316985846476	H5N1_ileum_3day
ENSAPLG00000018853	66.8576091231018	-0.649793252180154	0.309062150101573	6.2933962535903e-4	0.0162869176975212	H5N1_ileum_3day
ENSAPLG00000018946	132.98712892471	3.31753572951525	0.615438535157067	2.78642718479245e-9	9.50386010566903e-7	H5N1_ileum_3day
ENSAPLG00000019013	86.0639438136702	0.696262086841066	0.328344494720755	4.6883697893487e-4	0.0134117623522401	H5N1_ileum_3day
ENSAPLG00000019027	29.7667394208351	-0.963620964291502	0.497338113645474	2.6371479468306e-4	0.00906442945445507	H5N1_ileum_3day
ENSAPLG00000019041	112.258606774828	0.855058679014567	1.02290232747926	0.00256982330648393	0.0420000964287555	H5N1_ileum_3day
ENSAPLG00000019163	1325.34635853386	-0.749284111729812	0.468832031262463	0.00119716284564656	0.0250232943107656	H5N1_ileum_3day
ENSAPLG00000019231	7.26655430344153	-1.72180411249335	1.16044914278237	2.2988788910014e-4	0.00824250323668492	H5N1_ileum_3day
ENSAPLG00000019232	14.0728210514236	-0.712865779500297	0.505254421529271	0.00197266491175495	0.0353168084201404	H5N1_ileum_3day
ENSAPLG00000019257	54.6897844640138	-3.30048871146638	0.593291018678209	1.1629114598824e-9	4.54972007039874e-7	H5N1_ileum_3day
ENSAPLG00000019306	351.281121110995	1.19605928766475	0.657974573329763	2.0219684038763e-4	0.00753395622082984	H5N1_ileum_3day
ENSAPLG00000019496	1141.34012594288	1.21596735092124	0.304392864801548	2.82878899279005e-7	4.53356038338473e-5	H5N1_ileum_3day
ENSAPLG00000019538	116.995478048458	0.934691679481867	0.361389408888977	5.22265300567059e-5	0.00290657209438753	H5N1_ileum_3day
ENSAPLG00000019567	8.7672817924428	0.908939698566741	0.893220021688194	0.00185610819461264	0.0335461293542627	H5N1_ileum_3day
ENSAPLG00000019581	285.422531802924	1.01567438951901	1.27379068716508	0.00161313677826148	0.0304368020204741	H5N1_ileum_3day
ENSAPLG00000019585	15.8104406166503	-0.966519740432778	0.540889366221545	3.6968214691795e-4	0.0114360742286107	H5N1_ileum_3day
ENSAPLG00000019682	6.53071008549128	0.975529690541646	0.962334425920744	0.0015863134679343	0.0301755008906152	H5N1_ileum_3day
ENSAPLG00000019749	294.957825717812	1.56242508750783	0.471144550984985	2.06196885574058e-6	2.5163586898221e-4	H5N1_ileum_3day
ENSAPLG00000019878	254.094780400467	-0.655493061184367	0.217825173479036	3.86796324807003e-5	0.00230724875003711	H5N1_ileum_3day
ENSAPLG00000020060	107.474105859586	0.899000146259462	0.405366600046356	1.6107437886099e-4	0.00644242900035984	H5N1_ileum_3day
ENSAPLG00000020079	21.0049260362025	0.669516029959107	0.497894879179975	0.00268515463236615	0.0430855572011273	H5N1_ileum_3day
ENSAPLG00000020265	165.295618854934	0.669866307272958	0.307751726934231	4.6411651684035e-4	0.0133053403168327	H5N1_ileum_3day
ENSAPLG00000020413	50.0987800923723	-0.727364474531941	0.547251191700523	0.00211116614544611	0.037048459190929	H5N1_ileum_3day
ENSAPLG00000020439	53.0350273264748	2.88774238136491	0.673573774855077	2.15579882468563e-7	3.67646614948311e-5	H5N1_ileum_3day
ENSAPLG00000020553	224.763907762888	-0.803438654676094	0.522215980032302	0.00107476344590957	0.0234753749712465	H5N1_ileum_3day
ENSAPLG00000020595	15.1835380989685	-1.07330422497464	0.688582824866783	4.6386191515921e-4	0.0133053403168327	H5N1_ileum_3day
ENSAPLG00000020652	189.267466760074	0.592089181570328	0.216237263333533	1.4799316314783e-4	0.00613272603175249	H5N1_ileum_3day
ENSAPLG00000020655	52.3970505455039	-1.0488462232136	0.55143474269196	2.2732082276851e-4	0.00817249076882925	H5N1_ileum_3day
ENSAPLG00000020771	35.5231425469265	-1.57380018100583	0.633978184653737	2.3929867340616e-5	0.00161581266682677	H5N1_ileum_3day
ENSAPLG00000020790	78.3951948426478	3.81756402405016	0.94428498337319	4.01833554280951e-7	5.93909993227246e-5	H5N1_ileum_3day
ENSAPLG00000020802	48.8423859541535	3.34211403939155	0.642264066656317	6.834502393756321e-9	2.06619433731242e-6	H5N1_ileum_3day
ENSAPLG00000020861	54.7732003879109	1.28782308372256	0.710117885540854	1.7576413881949e-4	0.0068071691894063	H5N1_ileum_3day
ENSAPLG00000020889	11.305790972198	0.993772668162189	0.847069818174515	0.00118392291602244	0.0248399726008367	H5N1_ileum_3day
ENSAPLG00000020906	16.9477772722771	-2.64282586535506	0.649631120579736	3.64704688470865e-7	5.57620892648212e-5	H5N1_ileum_3day
ENSAPLG00000020939	15.2150020305688	0.822649488819419	0.933830324353028	0.002742851710283	0.0435386795348264	H5N1_ileum_3day
ENSAPLG00000021297	779.9517615988	2.60037869729455	1.40225705034457	5.65125370873819e-5	0.00304344035763706	H5N1_ileum_3day
ENSAPLG00000021324	5.13874269762359	-1.15731913045334	1.46275115028554	0.00102901930142713	0.0229279979021501	H5N1_ileum_3day
ENSAPLG00000021440	228.364654878559	0.940632762456967	0.477197295189549	2.6104051008108e-4	0.00899575353652487	H5N1_ileum_3day
ENSAPLG00000021442	197.590496771121	0.731582768359771	0.75739668550282	0.00337682306518159	0.0490052369918151	H5N1_ileum_3day
ENSAPLG00000021500	62.3899533339858	0.839829837903118	0.35363066419224	1.2845627059187e-4	0.00554780945263991	H5N1_ileum_3day
ENSAPLG00000021727	439.016946980361	2.10008365179722	0.677710227535924	4.35000824190857e-6	4.2862081210272e-4	H5N1_ileum_3day
ENSAPLG00000021955	707.028182848333	-1.12936098206431	0.327622730779222	2.31443432090263e-6	2.7244783483758e-4	H5N1_ileum_3day
ENSAPLG00000021993	16.4563483384718	-0.914693521279989	0.783375838448783	0.00145270446960768	0.028418937291854	H5N1_ileum_3day
ENSAPLG00000022011	53.0887568503644	3.93172608789758	0.858184873624861	6.92896973700826e-8	1.44014305377631e-5	H5N1_ileum_3day
ENSAPLG00000022037	92.4461894559628	-0.60828667579744	0.355197454245447	0.00196522204109868	0.0352309751896154	H5N1_ileum_3day
ENSAPLG00000022038	567.582190513505	-2.47876428520019	0.56072479682557	8.50725266988783e-8	1.71459810628557e-5	H5N1_ileum_3day
ENSAPLG00000022050	118.651513150072	-0.770584164826599	0.363037087225269	3.3150610740086e-4	0.01065143536388	H5N1_ileum_3day
ENSAPLG00000022133	176.989419829734	2.08922214889514	0.417551871258877	3.1119021853377404e-9	1.03486307173406e-6	H5N1_ileum_3day
ENSAPLG00000022157	12.1148772161392	1.581173031264	0.95145447326522	1.8009779853436e-4	0.00686629112425307	H5N1_ileum_3day
ENSAPLG00000022184	10.0009940586732	1.6852427381653	2.07703388708267	1.4537240737316e-4	0.00608095522917557	H5N1_ileum_3day
ENSAPLG00000022238	35.4352103481065	-0.629595480109378	0.473030047580014	0.00335709041734957	0.0489254143931956	H5N1_ileum_3day
ENSAPLG00000022262	2277.15134837344	4.46852750708093	0.820645983255453	8.141976868586901e-10	3.28195685775584e-7	H5N1_ileum_3day
ENSAPLG00000022295	468.853464624528	0.912861933459315	0.397362976477992	1.2488080831207e-4	0.00542864219662472	H5N1_ileum_3day
ENSAPLG00000022556	4.47789979399626	-1.16774474378595	1.2547498612291	0.0011320402268966	0.0241353055429709	H5N1_ileum_3day
ENSAPLG00000023045	22.1394799460811	0.74744446629045	0.614713600672051	0.00230864677899451	0.0389222046314131	H5N1_ileum_3day
ENSAPLG00000023060	10.7695135544928	-1.17935747408737	1.01677160734103	8.3909779153774e-4	0.0199501857725238	H5N1_ileum_3day
ENSAPLG00000023267	11.3909936723603	1.4053400189215	1.00763887889519	3.8495159781256e-4	0.0117176799865051	H5N1_ileum_3day
ENSAPLG00000023281	26.090984359159	0.764405184620196	0.453270590773798	9.398445288422e-4	0.0214807764994141	H5N1_ileum_3day
ENSAPLG00000023337	5.47545031797917	-0.807342561067813	1.15716216033111	0.00280132803389214	0.0440985390613411	H5N1_ileum_3day
ENSAPLG00000023370	164.606193462173	3.0636598334046	0.497146153172464	3.83052491750347e-11	1.95975547894735e-8	H5N1_ileum_3day
ENSAPLG00000023553	444.337381213466	-1.00268005412045	0.44284935468025	1.0493569420274e-4	0.00478032398727694	H5N1_ileum_3day
ENSAPLG00000023562	2614.48113379468	-1.55750744164314	0.509421014372115	4.67795615888921e-6	4.5754538842311e-4	H5N1_ileum_3day
ENSAPLG00000023763	979.892109924696	2.67618689444408	0.340807422312211	2.16683357734324e-16	5.76464404916397e-13	H5N1_ileum_3day
ENSAPLG00000024040	12.6197815645008	-1.78919509222303	0.845868654844377	5.47887813966332e-5	0.00299917847793422	H5N1_ileum_3day
ENSAPLG00000024101	11.4194874290795	1.56232848322925	0.898559208640005	1.5386774857015e-4	0.00625917061614748	H5N1_ileum_3day
ENSAPLG00000024223	251.638918723137	-2.28613571110891	0.533088479313381	1.05085891235547e-7	2.02587322494963e-5	H5N1_ileum_3day
ENSAPLG00000024225	516.2634670472	0.789193154662496	0.365487196690538	2.7908740029934e-4	0.00944636284677328	H5N1_ileum_3day
ENSAPLG00000024272	80.7286857289792	-0.743464699210044	0.268714875610538	5.60889016780175e-5	0.00303290475658939	H5N1_ileum_3day
ENSAPLG00000024383	5.23713074593107	-0.824297377211626	1.14913490414067	0.00271979491874123	0.0434318271417717	H5N1_ileum_3day
ENSAPLG00000024440	108.730460761592	1.2376067471314	0.373404582027565	3.00264139947266e-6	3.2474502128287e-4	H5N1_ileum_3day
ENSAPLG00000024464	1038.56213114283	-2.63318472821852	0.490250069177924	1.6559420556135601e-9	5.9533354658842e-7	H5N1_ileum_3day
ENSAPLG00000024467	41.2958786834587	-1.2442239477849	0.73472879797649	2.4873648691231e-4	0.00868194646019752	H5N1_ileum_3day
ENSAPLG00000024498	71.5679334052273	2.01614150394253	0.807196208128469	2.05339899891802e-5	0.00146851147761331	H5N1_ileum_3day
ENSAPLG00000024542	348.615783308022	1.18244310696818	0.36029613359094	3.65819428124009e-6	3.7721938239578e-4	H5N1_ileum_3day
ENSAPLG00000024731	193.028675692095	-0.688881466596499	0.32016090396731	4.4864268133895e-4	0.0130018408435093	H5N1_ileum_3day
ENSAPLG00000024749	234.836168991566	-2.16749894069824	0.288214308542409	5.98448788262893e-16	1.18711399765212e-12	H5N1_ileum_3day
ENSAPLG00000024808	11.0669029375989	4.31270095434392	1.63319224773642	2.4481851560611e-6	2.7833982005063e-4	H5N1_ileum_3day
ENSAPLG00000024839	740.651383703778	-1.01451433231426	0.285785659532809	1.92412550797069e-6	2.3698812506505e-4	H5N1_ileum_3day
ENSAPLG00000024913	44.5112301286925	-0.738226419571145	0.798644888351042	0.00344288334548599	0.0494134162156835	H5N1_ileum_3day
ENSAPLG00000024935	48.0650175066655	0.8215556155798	0.360911803083559	1.8014851919743e-4	0.00686629112425307	H5N1_ileum_3day
ENSAPLG00000025020	1114.46203512645	-0.593986608059119	0.200468901203906	7.01766508410825e-5	0.00357219882688908	H5N1_ileum_3day
ENSAPLG00000025152	36.1408099980213	-1.75903767533203	0.633700755931746	1.00173216204045e-5	8.380529068844e-4	H5N1_ileum_3day
ENSAPLG00000025167	272.104275508575	0.584940019932809	0.298044365786867	0.00131958930684493	0.0265153730508327	H5N1_ileum_3day
ENSAPLG00000025168	70.4551360171574	0.876024769329976	0.49494259011909	5.1156265394828e-4	0.0141766800475418	H5N1_ileum_3day
ENSAPLG00000025207	40.7839099311656	-0.926116090719139	0.500431914018071	3.6182141052066e-4	0.0112532440498761	H5N1_ileum_3day
ENSAPLG00000025223	42.9670823427162	-1.69731953445004	0.58418101961521	6.98995968898926e-6	6.4569752627038e-4	H5N1_ileum_3day
ENSAPLG00000025400	154.749480274812	-0.633164985670902	0.236071500849104	1.3209754463254e-4	0.00565003710193599	H5N1_ileum_3day
ENSAPLG00000025436	9.95978679935206	-2.32301016134155	1.33369458343372	8.62696810644159e-5	0.00413936522263169	H5N1_ileum_3day
ENSAPLG00000025438	37.3769095122503	-0.889116275378623	0.523491312796761	5.7109549040396e-4	0.0152851352381359	H5N1_ileum_3day
ENSAPLG00000025519	3205.82408151032	-0.796814371141743	0.445811267276318	6.6247588668929e-4	0.0168817131125307	H5N1_ileum_3day
ENSAPLG00000025723	147.373294739346	-0.682548343226809	0.279842462195877	2.078867669586e-4	0.00760211420721148	H5N1_ileum_3day
ENSAPLG00000025736	12.7834891079517	-2.9379898916869	0.667333873479335	1.4990114691379e-7	2.69457440033409e-5	H5N1_ileum_3day
ENSAPLG00000025824	76.5585123163114	4.03594207098527	1.21012636711894	1.48844757876886e-6	1.8856504469317e-4	H5N1_ileum_3day
ENSAPLG00000025860	236.640119992431	0.798155972161201	0.506124166550745	0.00101861765590423	0.0227725244686354	H5N1_ileum_3day
ENSAPLG00000025863	184.675007541044	2.25707312901068	0.409995491186981	3.53444175443475e-10	1.51661755540294e-7	H5N1_ileum_3day
ENSAPLG00000025866	60.1733200523525	1.03375399606346	0.889351187918691	0.00110435864069627	0.0238864693309623	H5N1_ileum_3day
ENSAPLG00000025869	66.9723717979116	-0.630913685693225	0.318655834097332	9.5104687846936e-4	0.0216995292922805	H5N1_ileum_3day
ENSAPLG00000025877	18.7988968836645	0.687024994985849	0.477414101975863	0.00212440078147309	0.0372315931424968	H5N1_ileum_3day
ENSAPLG00000025900	63.931524019582596	0.609145196791739	0.400518722826331	0.00279601865439707	0.0440985390613411	H5N1_ileum_3day
ENSAPLG00000025965	1667.19575559505	-2.46112726737517	0.526377910212019	2.95678580654724e-8	7.28354903679471e-6	H5N1_ileum_3day
ENSAPLG00000025998	52.3363488397604	0.902126257566469	0.408886526487479	1.6428044106539e-4	0.00650321185791287	H5N1_ileum_3day
ENSAPLG00000026054	42.1943393673983	1.18213584161257	0.778033155154514	4.0752147201703e-4	0.0121543735891717	H5N1_ileum_3day
ENSAPLG00000026125	44.3035060180863	0.641249701068009	0.346678605286226	0.00121187479535731	0.0251487652540452	H5N1_ileum_3day
ENSAPLG00000026304	427.54781930821	0.679535331576342	0.31868356713494	4.9538953860105e-4	0.0140205779627048	H5N1_ileum_3day
ENSAPLG00000026309	53.5010077960575	0.585216774028316	0.287725581558413	0.00111200774053756	0.0239630663346532	H5N1_ileum_3day
ENSAPLG00000026330	28.661791509245	-0.763251152768375	0.610505070315754	0.00206342103397696	0.0364995034494169	H5N1_ileum_3day
ENSAPLG00000026541	5.15938952980124	1.71176630855958	1.53983672944174	3.7135735114623e-4	0.0114416024800093	H5N1_ileum_3day
ENSAPLG00000026589	841.990966487902	1.05508116985223	0.465712896065236	9.1286468482187e-5	0.00430837100515439	H5N1_ileum_3day
ENSAPLG00000026603	4.38128904033866	-1.16553076331989	1.30347302755749	0.00114359232996852	0.0241845233278876	H5N1_ileum_3day
ENSAPLG00000026637	37.637013549474	0.938393608215769	0.511389382874204	3.6083126736624e-4	0.0112532440498761	H5N1_ileum_3day
ENSAPLG00000026691	130.186114535043	-0.957802456723707	0.326279979559397	1.70456779394325e-5	0.00132172903542385	H5N1_ileum_3day
ENSAPLG00000026694	245.695334292526	-0.831001054957339	0.365300237083834	1.7472103740711e-4	0.0068071691894063	H5N1_ileum_3day
ENSAPLG00000026795	52.4370565568863	-1.80728644003501	0.563760460987604	2.84117700682263e-6	3.1494447120628e-4	H5N1_ileum_3day
ENSAPLG00000026815	8.90123214707437	-0.894185155931882	0.835864342068133	0.00179026997909255	0.0326867162783616	H5N1_ileum_3day
ENSAPLG00000026819	291.26033557206	0.981907482593037	0.33203683132683	1.50818068779177e-5	0.00119415592315512	H5N1_ileum_3day
ENSAPLG00000026857	94.8986079348933	-0.846474652283686	0.49063728545028	6.2601439126345e-4	0.0162324433383753	H5N1_ileum_3day
ENSAPLG00000026902	12.207398141302	1.13442781823615	0.949481739083047	8.5474532797507e-4	0.0201592594906462	H5N1_ileum_3day
ENSAPLG00000027048	35.5046748582609	1.55326248177955	0.628524912033619	2.49884875035686e-5	0.00167033598378125	H5N1_ileum_3day
ENSAPLG00000027055	7.77719233285869	-0.909210489243848	0.984096164355411	0.00207655760745192	0.0366344420349144	H5N1_ileum_3day
ENSAPLG00000027117	473.887123167025	1.06922445908952	0.380967664077882	1.97316681473956e-5	0.00143965544104739	H5N1_ileum_3day
ENSAPLG00000027299	9.77816151769298	2.88423216968539	1.37753781721695	3.10061750236724e-5	0.00198290452002351	H5N1_ileum_3day
ENSAPLG00000027360	60.0652513078325	1.1557812116522	0.634097251091488	2.1567596852362e-4	0.00783858397076842	H5N1_ileum_3day
ENSAPLG00000027371	24.4557192151591	-1.57555731285673	0.606469785678685	1.74791052486329e-5	0.00133624745986962	H5N1_ileum_3day
ENSAPLG00000027453	839.163653968392	-2.23561269663038	1.00894815614859	3.75740297703437e-5	0.00226158255205933	H5N1_ileum_3day
ENSAPLG00000027465	50.8554888191954	4.85502208837963	0.650899830123568	1.09938747399894e-15	1.82800652239173e-12	H5N1_ileum_3day
ENSAPLG00000027473	445.477164100721	-0.603597623448733	0.15435805082948	1.76658971418064e-6	2.1961847082271e-4	H5N1_ileum_3day
ENSAPLG00000027519	607.993593856161	0.707844208040718	0.295252927790491	2.065622718428e-4	0.00760211420721148	H5N1_ileum_3day
ENSAPLG00000027604	24.0596977464575	-0.930409421800306	0.548770716866949	5.03456805196e-4	0.0140823378506216	H5N1_ileum_3day
ENSAPLG00000027767	28.1583912976401	-0.797875002621486	0.599773484427535	0.00159412208219711	0.0302496603957004	H5N1_ileum_3day
ENSAPLG00000027768	16.2382125664193	-0.956213878896183	1.05301732687697	0.00187060827742668	0.0337623219895926	H5N1_ileum_3day
ENSAPLG00000027868	28.7265562112855	0.698586501140897	0.36047461331696	7.2960438388807e-4	0.0181067117807447	H5N1_ileum_3day
ENSAPLG00000028081	34.2561267874798	-0.697733119458498	0.492237252956661	0.00209230027661191	0.0367658894048766	H5N1_ileum_3day
ENSAPLG00000028280	9.23677978367499	2.39606860352973	1.3257108217489	7.31256397408082e-5	0.00365683180388057	H5N1_ileum_3day
ENSAPLG00000028329	39.4865931513322	-1.07680165066522	0.558646904788235	1.9998699092442e-4	0.00747254762156391	H5N1_ileum_3day
ENSAPLG00000028392	31.5114209866498	-0.675213521725367	0.350190856564895	8.4138131246322e-4	0.0199501857725238	H5N1_ileum_3day
ENSAPLG00000028429	442.595029192154	0.949542297162186	0.845786356139109	0.00143120725681096	0.0282126421138263	H5N1_ileum_3day
ENSAPLG00000028430	52.1786358508076	0.659338413310925	0.346039755030057	9.6578127921538e-4	0.0219603804720052	H5N1_ileum_3day
ENSAPLG00000028436	149.733093591512	1.30989638413157	1.45256190490083	8.0895816268001e-4	0.0195295126678213	H5N1_ileum_3day
ENSAPLG00000028532	23.1631324279138	1.05408231917006	0.724739694816805	6.0287253686835e-4	0.0157688554648952	H5N1_ileum_3day
ENSAPLG00000028652	607.925471703043	0.695577959085511	0.308245985613009	3.2695184861776e-4	0.0106335293161698	H5N1_ileum_3day
ENSAPLG00000028673	29.6773246619595	-1.1368977937314	0.52934914385989	1.0203131504942e-4	0.00468007087168086	H5N1_ileum_3day
ENSAPLG00000028701	12.5406686215188	0.713711972693806	0.710987410632673	0.00345841907207948	0.0494134162156835	H5N1_ileum_3day
ENSAPLG00000029019	91.4203790059232	-1.07151803920951	0.483102708889895	9.90820341797949e-5	0.00460835391139731	H5N1_ileum_3day
ENSAPLG00000029084	172.144604436184	3.39087689666136	0.484736717026123	1.8543235936654e-13	1.5416382776835701e-10	H5N1_ileum_3day
ENSAPLG00000029165	49.3908108894576	1.64905263280989	0.766947857248402	5.39456933011802e-5	0.00296522980286074	H5N1_ileum_3day
ENSAPLG00000029228	194.283276245002	-2.27345560871103	0.459025418267086	5.9313281621750306e-9	1.83484947007563e-6	H5N1_ileum_3day
ENSAPLG00000029333	476.776232666769	-0.817268946633599	0.342682884578347	1.3534338894192e-4	0.00577031333238925	H5N1_ileum_3day
ENSAPLG00000029398	12.0997516417474	-0.9310011588002	0.726187257551397	0.0011401337113643	0.0241601066540765	H5N1_ileum_3day
ENSAPLG00000029430	9.04102339158125	-1.64602914418134	1.29016888433268	3.5584813393954e-4	0.0111638959378865	H5N1_ileum_3day
ENSAPLG00000029440	26.8525430640755	-0.644982578185305	0.396301683218836	0.00188345701364048	0.0338564124262779	H5N1_ileum_3day
ENSAPLG00000029441	66.8064059545842	1.46949072344498	0.753312984311474	1.0129884740168e-4	0.00467874051436546	H5N1_ileum_3day
ENSAPLG00000029491	57.8728397007461	0.735050959378505	0.374680970470992	5.7910315569474e-4	0.0154683336888585	H5N1_ileum_3day
ENSAPLG00000029553	26.2814624626356	-0.765903384540458	0.452773126260933	9.2394155365208e-4	0.0213002955748353	H5N1_ileum_3day
ENSAPLG00000029581	40.5418553045447	-0.751622276639495	0.552208727963363	0.00181190739315547	0.0328431344732484	H5N1_ileum_3day
ENSAPLG00000029693	32.6404601496769	-2.18638667800196	0.51388050289817	1.02508801618105e-7	2.00525305753534e-5	H5N1_ileum_3day
ENSAPLG00000029718	161.354489962653	1.61959459389837	0.411147221729372	2.19946418427587e-7	3.70345222521995e-5	H5N1_ileum_3day
ENSAPLG00000029758	250.451890670664	-0.770343605806272	0.307028475423385	1.1268493962544e-4	0.0050131607588552	H5N1_ileum_3day
ENSAPLG00000029878	13.2079255582738	2.25439463300413	1.42452733977647	1.1574970143871e-4	0.00508152649682419	H5N1_ileum_3day
ENSAPLG00000029922	7.72347182189261	-1.09990270121267	0.923963193035076	9.1912123418915e-4	0.0212628707081463	H5N1_ileum_3day
ENSAPLG00000030069	691.271804984668	-2.87687975603398	0.718625427433589	5.29250125154979e-7	7.41061596295951e-5	H5N1_ileum_3day
ENSAPLG00000030115	403.22304378566	-0.613418637903248	0.269890054689839	4.9985934489456e-4	0.0140823378506216	H5N1_ileum_3day
ENSAPLG00000030233	21.241556320934	1.38569164434883	0.688656563789802	9.53611361022661e-5	0.00446652757898713	H5N1_ileum_3day
ENSAPLG00000030443	517.405196151182	1.79928898363629	0.383123264637165	8.79297704382016e-9	2.38702409463053e-6	H5N1_ileum_3day
ENSAPLG00000030505	71.3530034372083	-1.92681338710636	0.405684276648005	7.902140169114191e-9	2.2850927941208e-6	H5N1_ileum_3day
ENSAPLG00000030602	234.123303986582	0.737234347341888	0.284954993011945	1.0200002233595e-4	0.00468007087168086	H5N1_ileum_3day
ENSAPLG00000030665	28.2606464465481	0.96333763881692	0.706621820302097	8.9966294259426e-4	0.020921881927253302	H5N1_ileum_3day
ENSAPLG00000030706	18.8988199727946	0.764829202824665	0.74766671030941	0.00281719961670711	0.0442436709580141	H5N1_ileum_3day
ENSAPLG00000030711	5.05194060670238	-0.669996792412455	1.15147881229521	0.00350346478675892	0.0498076364890326	H5N1_ileum_3day
ENSAPLG00000030806	26.1131474574254	-0.764019688831212	0.488493769492136	0.00120016824005445	0.0250232943107656	H5N1_ileum_3day
ENSAPLG00000031023	57.8162046404991	3.27070978795324	0.761184286686531	2.37938941299437e-7	3.90748616933964e-5	H5N1_ileum_3day
ENSAPLG00000031039	11.8297952485816	-1.08272285471843	0.740607776197795	5.5781353005035e-4	0.0150813731234345	H5N1_ileum_3day
ENSAPLG00000031061	220.572686436776	0.595859061907594	0.403880958315909	0.00326064739540435	0.0481611926426177	H5N1_ileum_3day
ENSAPLG00000031101	689.083093059752	0.581964252708459	0.328362562655187	0.00204706264984496	0.0363067031576502	H5N1_ileum_3day
ENSAPLG00000031131	185.704682179839	-0.926006978105633	0.414306725540357	1.4132476635348e-4	0.00596794299058419	H5N1_ileum_3day
ENSAPLG00000031220	52.2715236891996	-0.775552320758204	0.428995068110327	6.9135361296899e-4	0.0174836231173261	H5N1_ileum_3day
ENSAPLG00000031239	33.7218696284925	1.03049741454065	0.440478293630129	8.00330503610605e-5	0.00388540013103221	H5N1_ileum_3day
ENSAPLG00000000579	129.591174343514	0.619075836431198	0.31922074098518	0.00226561666236517	0.026295696093093	H5N1_lung_1day
ENSAPLG00000000580	1646.56895428364	-0.597222714801707	0.213061496807622	1.9914176447288e-4	0.00370813838399246	H5N1_lung_1day
ENSAPLG00000000588	84.5270876478856	5.01818354132379	0.577125490723474	1.4772010458116098e-19	2.28086480579137e-17	H5N1_lung_1day
ENSAPLG00000000604	315.918684729437	-0.745289354080678	0.501806073116238	0.00365902968325655	0.0375241685875459	H5N1_lung_1day
ENSAPLG00000000622	3777.67505875927	-1.14704084345564	0.340025729022792	1.32268136937615e-5	3.6425425607148e-4	H5N1_lung_1day
ENSAPLG00000000660	88.7027402186667	-1.15589973582605	0.453168632405228	1.1736674563877e-4	0.00241807169200604	H5N1_lung_1day
ENSAPLG00000000672	53.7811833416542	0.814426169061886	0.297784584889236	1.8594332664685e-4	0.00350512098049539	H5N1_lung_1day
ENSAPLG00000000705	65.268056115821	2.70518903740194	0.410060489318746	8.20931417135825e-13	7.888978695301049e-11	H5N1_lung_1day
ENSAPLG00000000719	11.5372749542462	0.97319660109501	0.607175479579324	0.00139000230924913	0.0179319158745302	H5N1_lung_1day
ENSAPLG00000000752	97.9703020481704	0.981533490824807	0.220093948653932	4.3446764908924e-7	1.72556486525559e-5	H5N1_lung_1day
ENSAPLG00000000757	24.1435829311854	-1.0299493361236	0.868536262307187	0.00230082963836022	0.0266144788639277	H5N1_lung_1day
ENSAPLG00000000830	64.0679454856766	3.2273871747758	0.345115931703418	3.08694710449586e-22	5.81107220684687e-20	H5N1_lung_1day
ENSAPLG00000000875	117.797821061725	1.19725114015596	0.345932935777819	8.46308639284868e-6	2.4903583128592e-4	H5N1_lung_1day
ENSAPLG00000000882	29.4497515677653	0.612497054136889	0.35569558009362	0.0038308413757825	0.0388190578358783	H5N1_lung_1day
ENSAPLG00000000904	469.944739969252	1.19968853364116	0.299907752065029	1.29761649203631e-6	4.58402206518329e-5	H5N1_lung_1day
ENSAPLG00000000915	326.221928617288	-1.43227545249763	0.324944222284155	8.6585388928433e-8	3.93992190282956e-6	H5N1_lung_1day
ENSAPLG00000000931	17.3690651122704	1.10025402224189	0.657051140785445	8.5855246961182e-4	0.0121505953011387	H5N1_lung_1day
ENSAPLG00000000951	113.02137376122	0.734915332936657	0.303118233084436	4.9664334040624e-4	0.00788091545480675	H5N1_lung_1day
ENSAPLG00000000958	69.6266396741646	-0.781613968964725	0.621110426818921	0.00438695067160692	0.0428772945442548	H5N1_lung_1day
ENSAPLG00000000963	958.468675315803	0.797842637241438	0.168977333854604	1.38687550394026e-7	6.12811677657463e-6	H5N1_lung_1day
ENSAPLG00000001018	1511.59819071052	1.84046789549423	0.271513217368682	3.10717932958854e-14	3.4714518981467996e-12	H5N1_lung_1day
ENSAPLG00000001026	54.2851587266145	3.56563738068714	0.35526338609684	4.08354612601221e-25	9.511201841298269e-23	H5N1_lung_1day
ENSAPLG00000001050	1804.19526820368	0.721940946414082	0.412570745911376	0.00249308353080857	0.027925085952657	H5N1_lung_1day
ENSAPLG00000001066	10.9872062639979	1.54235192950676	0.810666301230269	2.2885792863703e-4	0.00418213517996036	H5N1_lung_1day
ENSAPLG00000001086	19.0382771709909	0.76044416814152	0.498404530518267	0.00324066304375885	0.0342826724767776	H5N1_lung_1day
ENSAPLG00000001091	75.1703056030371	-0.728055046855846	0.292448330650208	4.2259594985517e-4	0.00698236314898186	H5N1_lung_1day
ENSAPLG00000001126	122.542205182112	1.18675837099909	0.222506311718271	3.2501587446303305e-9	1.90870433626966e-7	H5N1_lung_1day
ENSAPLG00000001137	203.172492711219	1.43846432937351	0.240459041234721	1.72330516439327e-11	1.3848923724615402e-9	H5N1_lung_1day
ENSAPLG00000001177	855.293497865821	-0.605266155996301	0.269721075739115	0.00105902740157078	0.0143522234244434	H5N1_lung_1day
ENSAPLG00000001183	1575.99473281327	4.46742698671633	0.340183771577367	1.2667452222519299e-40	9.6708960245478e-38	H5N1_lung_1day
ENSAPLG00000001335	8.35076712768582	1.84418526093915	1.08888161491478	2.5860945111297e-4	0.00464853220406907	H5N1_lung_1day
ENSAPLG00000001442	1026.78714899689	-0.671223545255523	0.300716370832601	9.4295271861899e-4	0.0131553870652408	H5N1_lung_1day
ENSAPLG00000001466	26.4575054935112	0.76717641216598	0.41310805849877	0.00172895594649161	0.0213855199070097	H5N1_lung_1day
ENSAPLG00000001483	131.863655047352	-0.765835912149697	0.278729456657632	1.9389049513372e-4	0.00362016736973865	H5N1_lung_1day
ENSAPLG00000001610	3124.9980707344	7.61983613360236	0.444777885911092	3.42913325571573e-68	1.17807873000114e-64	H5N1_lung_1day
ENSAPLG00000001621	30.7107426934362	1.27717213699932	0.638635287296004	2.9479337986147e-4	0.00516057404593167	H5N1_lung_1day
ENSAPLG00000001665	268.04299079312	-1.10751997260231	0.311330227444823	8.50058478296925e-6	2.4960477796487e-4	H5N1_lung_1day
ENSAPLG00000001734	160.042936974499	0.789063061625769	0.1871073695668	1.22032342765023e-6	4.34447786082112e-5	H5N1_lung_1day
ENSAPLG00000001754	26.6942115208488	-0.645956392672021	0.427396847795	0.00514843252619358	0.0480973728004239	H5N1_lung_1day
ENSAPLG00000001764	21.5638771774625	1.03806641332262	0.429677653355535	2.2800114109755e-4	0.00417202620634174	H5N1_lung_1day
ENSAPLG00000001780	32.4064479861082	0.948221579683745	0.395006640282703	3.0891495110775e-4	0.00538036661359032	H5N1_lung_1day
ENSAPLG00000001804	7.69427044084483	1.37751535796797	1.18473275713834	0.00122946898282901	0.016292538825493	H5N1_lung_1day
ENSAPLG00000001882	652.973840693968	1.89770031450187	0.242597649746217	1.3650563269039e-17	1.95402125461598e-15	H5N1_lung_1day
ENSAPLG00000001907	128.096328866359	0.71628587295685	0.351932337839062	0.00137053578878545	0.0177744742654487	H5N1_lung_1day
ENSAPLG00000001918	185.402781707964	2.78357956215985	0.264265687637079	2.24078110683963e-27	6.2842477490184e-25	H5N1_lung_1day
ENSAPLG00000001947	324.513359653135	0.587475331889358	0.180522887214263	4.24393010599325e-5	9.9863163555752e-4	H5N1_lung_1day
ENSAPLG00000001960	29.0627042443216	1.53927486591525	0.406017913563987	8.35220992426998e-7	3.10205591295454e-5	H5N1_lung_1day
ENSAPLG00000001970	44.2658057950059	-0.72160806670099	0.359629437289389	0.00144254217464738	0.0184747572823899	H5N1_lung_1day
ENSAPLG00000001977	42.5708267005771	2.07143355925775	0.397478714473055	7.42795709352532e-10	4.74767378508023e-8	H5N1_lung_1day
ENSAPLG00000001999	719.60578980045	1.76235925967932	0.36823864340987	5.763910882872281e-9	3.16830653409724e-7	H5N1_lung_1day
ENSAPLG00000002000	2413.52976971082	1.45403737707544	0.227105151473589	1.06684265768132e-12	1.0110725380590801e-10	H5N1_lung_1day
ENSAPLG00000002014	44.6405083769476	-1.0888737642466	0.54137291865851	4.634689275348e-4	0.00746168312046885	H5N1_lung_1day
ENSAPLG00000002049	41.1678003506181	0.649127087852613	0.346401019519631	0.00242088574879813	0.0274260609727814	H5N1_lung_1day
ENSAPLG00000002080	39.5684179171176	1.48474658269524	0.317012116998824	1.89173954397335e-8	9.73643625965607e-7	H5N1_lung_1day
ENSAPLG00000002081	33.1994882827098	0.857738275955729	0.362879201132691	4.3395891652485e-4	0.00712480696640924	H5N1_lung_1day
ENSAPLG00000002101	47.1567368742488	-0.783546214468022	0.482537936569436	0.00252894415932323	0.0282313165210559	H5N1_lung_1day
ENSAPLG00000002131	61.8411322536996	0.58470572758602	0.250497634167118	8.6027406787181e-4	0.012157385499536	H5N1_lung_1day
ENSAPLG00000002170	792.697939671479	3.67575709562609	0.279922349944363	9.23094719701538e-41	7.46186331655208e-38	H5N1_lung_1day
ENSAPLG00000002202	109.74488095347	0.771924755267588	0.238494078102141	4.3568921328911e-5	0.00101478663881677	H5N1_lung_1day
ENSAPLG00000002219	196.301559933608	1.11048300304487	0.182189496233362	6.309521819384679e-11	4.816969380110241e-9	H5N1_lung_1day
ENSAPLG00000002251	621.162012519953	0.768920609067255	0.621519600467743	0.00471910413125075	0.0450901143731777	H5N1_lung_1day
ENSAPLG00000002252	1824.17903281169	4.74513126249214	0.266833785711535	5.90725863080699e-72	2.70591827015166e-68	H5N1_lung_1day
ENSAPLG00000002281	18.8481905928627	1.03434439907539	0.615897280139963	0.00101720369468494	0.0139505121480644	H5N1_lung_1day
ENSAPLG00000002292	255.287072077261	-0.628306994787804	0.252054958543324	4.9659928584495e-4	0.00788091545480675	H5N1_lung_1day
ENSAPLG00000002299	91.9309862006393	0.976002458538773	0.263055484989309	7.4032768727657e-6	2.2068509931788e-4	H5N1_lung_1day
ENSAPLG00000002302	118.642592475947	1.43609754097626	0.310163008641541	3.01071599381635e-8	1.48291251566395e-6	H5N1_lung_1day
ENSAPLG00000002317	102.084722989233	4.7181132748363	0.502509867277764	3.02249640260359e-22	5.76877021730257e-20	H5N1_lung_1day
ENSAPLG00000002365	6.64060506446616	0.988670904420012	0.834162837356025	0.00255185874063454	0.0283948524808096	H5N1_lung_1day
ENSAPLG00000002378	4489.23935482915	0.751380403876538	0.285519992490591	2.7470055105038e-4	0.00485945896917952	H5N1_lung_1day
ENSAPLG00000002392	307.018601219006	1.39925898206555	0.117615588391991	1.07180082511489e-34	5.26024533526032e-32	H5N1_lung_1day
ENSAPLG00000002422	210.841965093545	-0.855776812574229	0.22800047878183	7.39553606305872e-6	2.2068509931788e-4	H5N1_lung_1day
ENSAPLG00000002423	157.442266229241	2.07780259826178	0.312608618262091	1.30407660591677e-13	1.3176926998903099e-11	H5N1_lung_1day
ENSAPLG00000002438	1498.94136460348	-1.12177612537909	0.210733613185447	4.7635672097054e-9	2.69386586813875e-7	H5N1_lung_1day
ENSAPLG00000002442	505.220398018379	0.652143647279281	0.178685308889741	9.64899316929454e-6	2.7856400027824e-4	H5N1_lung_1day
ENSAPLG00000002516	360.888679398897	0.800789218891396	0.289469625807228	1.7443384588936e-4	0.00332811318090777	H5N1_lung_1day
ENSAPLG00000002524	155.048517291665	0.609342777274879	0.187965782716902	4.38042571427764e-5	0.00101682111766222	H5N1_lung_1day
ENSAPLG00000002558	85.3323800531645	2.1295612241841	0.284545013596049	4.0144134089165897e-16	5.1079693579010904e-14	H5N1_lung_1day
ENSAPLG00000002582	6.54405348473394	1.41379091564807	1.18158502830821	0.00110319217635201	0.0148337249387763	H5N1_lung_1day
ENSAPLG00000002620	324.317752696692	-0.763048100419889	0.167329941166128	2.67707025242256e-7	1.11142898515984e-5	H5N1_lung_1day
ENSAPLG00000002668	37.5539719762653	0.649634735434165	0.4212023079647	0.00480262464295876	0.0456731265353213	H5N1_lung_1day
ENSAPLG00000002678	106.345195620555	0.674161134058358	0.283528885668559	6.3384371151389e-4	0.00953078133437452	H5N1_lung_1day
ENSAPLG00000002692	84.2805768281058	-1.24388261817725	0.270084865601243	8.63893011592556e-8	3.93992190282956e-6	H5N1_lung_1day
ENSAPLG00000002709	175.123026716097	-0.793300106858145	0.28920365166524997	1.884149677631e-4	0.00353715640300629	H5N1_lung_1day
ENSAPLG00000002715	393.753261233725	0.720675351035471	0.30145944427296	5.5896434093109e-4	0.00864036892359407	H5N1_lung_1day
ENSAPLG00000002747	18.4581562433973	1.24834494493634	0.537380956448013	1.5450513282855e-4	0.0030202127102845	H5N1_lung_1day
ENSAPLG00000002748	9.17072915715942	0.925250930727549	1.22735166856297	0.00454961355283301	0.0438742382056359	H5N1_lung_1day
ENSAPLG00000002764	222.082391138117	1.68141484664783	0.263064698861061	4.69763588295467e-13	4.57836257472078e-11	H5N1_lung_1day
ENSAPLG00000002782	112.978374881659	-0.853705183004801	0.432332750612127	0.00103039401702464	0.0140752232424977	H5N1_lung_1day
ENSAPLG00000002783	41.9963688053317	1.32687514408723	0.325772716872059	5.69140901305081e-7	2.18467437590347e-5	H5N1_lung_1day
ENSAPLG00000002790	147.52814548196	2.4471886787699	0.21842579553966	1.03306116923176e-30	3.83684502367102e-28	H5N1_lung_1day
ENSAPLG00000002823	472.196931774979	0.69978923935583	0.162837770165902	7.33159350726082e-7	2.7527529501852e-5	H5N1_lung_1day
ENSAPLG00000002842	148.529813986118	1.42659276259824	0.298382990362991	1.50486945030838e-8	7.89309770463274e-7	H5N1_lung_1day
ENSAPLG00000002875	24.0191494397871	0.758019038114135	0.387001777654602	0.00143939131490992	0.0184516002327352	H5N1_lung_1day
ENSAPLG00000002886	18711.5183271587	-0.668257742360734	0.248444202413931	2.6013109832529e-4	0.00466065391549696	H5N1_lung_1day
ENSAPLG00000002904	2949.56132663857	4.98944518214474	0.356184991720232	7.414559870299031e-46	1.0189088173764898e-42	H5N1_lung_1day
ENSAPLG00000002906	274.128679567343	0.883133459457957	0.231184796009284	5.75349078923282e-6	1.7569882316808e-4	H5N1_lung_1day
ENSAPLG00000002942	192.040255578712	0.697045631112518	0.289886293900854	5.6387698054074e-4	0.00870651400740549	H5N1_lung_1day
ENSAPLG00000002945	489.75184203427	0.970422962728592	0.378512610988205	1.9797876048569e-4	0.0036914845679708	H5N1_lung_1day
ENSAPLG00000002963	169.282259848334	2.08951768876237	0.453388441296665	1.60376873113914e-8	8.31659996351475e-7	H5N1_lung_1day
ENSAPLG00000002991	73.5489657845114	0.832707057165615	0.445691705046101	0.00136212462275844	0.0177089087662692	H5N1_lung_1day
ENSAPLG00000002995	120.889020591671	1.23026486579702	0.406577332886215	2.76011359993079e-5	6.8712828062045e-4	H5N1_lung_1day
ENSAPLG00000003057	514.772703259148	-0.711495475006733	0.181189673519108	3.50279323337592e-6	1.1040225828681e-4	H5N1_lung_1day
ENSAPLG00000003058	135.059458981496	0.964209865508117	0.17598350273303	3.4928711147184305e-9	2.03385740925681e-7	H5N1_lung_1day
ENSAPLG00000003064	447.830773415224	-0.982066084791176	0.378589261483009	1.7810569149754e-4	0.003385239851396	H5N1_lung_1day
ENSAPLG00000003085	302.24606469531	-0.793031767472297	0.491754383974402	0.00249117909503891	0.027925085952657	H5N1_lung_1day
ENSAPLG00000003111	115.674311755072	-0.654069677645986	0.381522658959777	0.00337994683970298	0.0354018517310964	H5N1_lung_1day
ENSAPLG00000003115	291.124581537569	0.879069008789813	0.369960603573352	3.9782806815319e-4	0.00662661007583171	H5N1_lung_1day
ENSAPLG00000003147	836.05957010448	-1.20917151888369	0.232594520668081	5.83534790100805e-9	3.19479485480688e-7	H5N1_lung_1day
ENSAPLG00000003186	26.4738629486417	0.723542982865155	0.351883362753709	0.00127929099254137	0.0168390965704056	H5N1_lung_1day
ENSAPLG00000003190	83.631051880662	1.17400829976127	0.195793001068341	8.17330248009867e-11	6.104213189212831e-9	H5N1_lung_1day
ENSAPLG00000003193	4.54470108128109	2.4537333209908	1.50567460844299	1.8365982659116e-4	0.0034716001884674	H5N1_lung_1day
ENSAPLG00000003204	46.9299892258259	0.711886728995467	0.349735666545011	0.00138680291382375	0.0179126258934696	H5N1_lung_1day
ENSAPLG00000003211	2613.51255902476	-0.984716756732309	0.284576390220005	1.63649765428323e-5	4.3837720789786e-4	H5N1_lung_1day
ENSAPLG00000003217	44.7275382332409	2.29150033581959	0.361999485723382	1.90466694767935e-12	1.71121610283695e-10	H5N1_lung_1day
ENSAPLG00000003227	66.5170601340991	-0.60580459321779	0.323001558483575	0.00275021962543505	0.0300425422040767	H5N1_lung_1day
ENSAPLG00000003284	126.188707395395	1.1702586689007	0.249845138453852	8.6577581366538207e-08	3.93992190282956e-6	H5N1_lung_1day
ENSAPLG00000003290	12.8006928546019	2.69730869915981	0.9658915159325	1.41005848094162e-5	3.8446475486309e-4	H5N1_lung_1day
ENSAPLG00000003309	932.82306546057	0.612112535650831	0.282756106767499	0.00129342566177975	0.016976366231306	H5N1_lung_1day
ENSAPLG00000003356	3.96713168974473	-1.47884011456635	1.63821508129092	0.00139102185433337	0.0179319158745302	H5N1_lung_1day
ENSAPLG00000003373	26.6610965401269	-0.975789656930034	0.553568479436291	0.00104153305074469	0.0141991539517198	H5N1_lung_1day
ENSAPLG00000003402	2368.4365795562	-0.923731250236846	0.186930691632337	5.46160176311667e-8	2.59700108749998e-6	H5N1_lung_1day
ENSAPLG00000003414	112.510304132183	0.775831890089838	0.174956588415819	4.78257728721326e-7	1.88315693641503e-5	H5N1_lung_1day
ENSAPLG00000003418	89.1133717256147	2.17838828132157	0.257579824629494	2.0651041419317497e-19	3.15318456871402e-17	H5N1_lung_1day
ENSAPLG00000003430	3.97106425374252	3.96433604086381	1.80857925798193	2.70661599195777e-5	6.7626030839061e-4	H5N1_lung_1day
ENSAPLG00000003453	413.816362993893	0.972662226901864	0.151132829725531	1.2465696161574698e-11	1.0257700398344802e-9	H5N1_lung_1day
ENSAPLG00000003471	87.5744565210203	2.31734109648119	0.436010030354388	6.9104756735289e-10	4.43755872456234e-8	H5N1_lung_1day
ENSAPLG00000003485	237.307323581695	0.794354048559859	0.328758632700579	4.4711980008168e-4	0.00729729250917159	H5N1_lung_1day
ENSAPLG00000003491	215.041853966049	0.697064930954789	0.198636205904258	1.6891755375028e-5	4.516079812522e-4	H5N1_lung_1day
ENSAPLG00000003494	324.748546969235	0.853516238256482	0.254629001616562	2.85213908306054e-5	7.0619991494446e-4	H5N1_lung_1day
ENSAPLG00000003497	516.741788988612	1.31630788089632	0.274055064908351	2.35396314348448e-8	1.18491434131002e-6	H5N1_lung_1day
ENSAPLG00000003498	65.9136164221757	0.837152208646401	0.260331356961548	4.44465909325964e-5	0.00102999165699113	H5N1_lung_1day
ENSAPLG00000003531	18.3461120577758	2.15718954531698	0.643049654673663	2.70579994559879e-6	8.81116181336933e-5	H5N1_lung_1day
ENSAPLG00000003551	841.76961394174	3.12577929400844	0.45103462737074	1.21576470849133e-13	1.2467939271707398e-11	H5N1_lung_1day
ENSAPLG00000003563	147.647609061445	1.19911160478696	0.315583854902045	2.70301322171219e-6	8.81116181336933e-5	H5N1_lung_1day
ENSAPLG00000003570	131.338876684719	0.795800520554306	0.238325955692688	3.09186914980041e-5	7.5872260458138e-4	H5N1_lung_1day
ENSAPLG00000003573	398.349613835389	1.4035327244751	0.14861430579761	3.12493904236452e-23	6.9262761806731e-21	H5N1_lung_1day
ENSAPLG00000003604	23.4395790860828	-0.977770245755305	0.519551761227542	8.3006462594498e-4	0.0118450135926646	H5N1_lung_1day
ENSAPLG00000003627	416.0935332421	2.30264772480104	0.842827866316175	1.71799800071341e-5	4.5730037554891e-4	H5N1_lung_1day
ENSAPLG00000003642	58.8538760568017	0.600269835298917	0.335363070452381	0.00342358951059181	0.0357771612582149	H5N1_lung_1day
ENSAPLG00000003672	66.8208579493905	2.56649472292682	0.343389533133079	1.55048980752425e-15	1.85276790739116e-13	H5N1_lung_1day
ENSAPLG00000003704	3.14649739117555	1.97462781335584	1.57809054725212	5.1355209914746e-4	0.00806473930473171	H5N1_lung_1day
ENSAPLG00000003731	203.134400459227	1.05338535127876	0.278762264403095	4.83537381034673e-6	1.4910209661037e-4	H5N1_lung_1day
ENSAPLG00000003770	101.163935816134	0.853564062750022	0.209045561703421	2.18099988962725e-6	7.27458749593631e-5	H5N1_lung_1day
ENSAPLG00000003801	271.35290715417	0.613305331163413	0.254202635130191	6.4517161452949e-4	0.00965789578089797	H5N1_lung_1day
ENSAPLG00000003829	654.8496322642	-0.792325211690126	0.178329157580617	4.7436128864206e-7	1.87318184727563e-5	H5N1_lung_1day
ENSAPLG00000003843	327.931476970719	-1.14643022199334	0.253704941533199	2.00098637704621e-7	8.51736047582422e-6	H5N1_lung_1day
ENSAPLG00000003887	31.8439220051905	0.789588527790401	0.459740517640233	0.00209639472203712	0.0246506701352825	H5N1_lung_1day
ENSAPLG00000003893	48.4972036552228	0.71489424869619	0.3866904605669	0.0020842468981597	0.0245723141805597	H5N1_lung_1day
ENSAPLG00000003918	42.3214330059522	1.1060242560873501	0.346351661625225	2.57302613900412e-5	6.4878027893935e-4	H5N1_lung_1day
ENSAPLG00000003922	187.843081897957	0.740057410013987	0.199286507824963	8.23553381485769e-6	2.4285988344157e-4	H5N1_lung_1day
ENSAPLG00000003941	43.1809591258751	-0.632440869791347	0.341183839577765	0.00266957577397165	0.0294424641138992	H5N1_lung_1day
ENSAPLG00000003974	90.67434194791	0.83327042443033	0.25809978758101	4.28907427404182e-5	0.00100409639989579	H5N1_lung_1day
ENSAPLG00000003985	133.51499232287	0.884060730736733	0.215659746257613	2.04173676504683e-6	6.87684966305725e-5	H5N1_lung_1day
ENSAPLG00000003995	22.6026177617569	0.85653691937129	0.39760287926496	7.0025372793438e-4	0.0103249857610239	H5N1_lung_1day
ENSAPLG00000004001	122.827080008226	-0.855907431442398	0.244344128493094	1.74446620696151e-5	4.6278869915183e-4	H5N1_lung_1day
ENSAPLG00000004008	430.952293033957	0.655102968478703	0.19368580008811	2.62751437834788e-5	6.595728780815e-4	H5N1_lung_1day
ENSAPLG00000004017	51.0898268710642	-0.931997005482325	0.402881454078115	3.9436142961235e-4	0.00659284034760705	H5N1_lung_1day
ENSAPLG00000004038	432.642563733397	1.42694958509293	0.246429511416931	5.91792057359577e-11	4.5432438280644205e-9	H5N1_lung_1day
ENSAPLG00000004041	518.82815348693	2.12193511241088	0.207454871499225	1.01753773275432e-26	2.79660070470197e-24	H5N1_lung_1day
ENSAPLG00000004064	11.3500273665455	4.2757580738117	0.790526428750505	1.7626025891800302e-9	1.09106688200504e-7	H5N1_lung_1day
ENSAPLG00000004068	166.40877504746	0.753367805350024	0.224054601803595	2.88314281251557e-5	7.1259259945303e-4	H5N1_lung_1day
ENSAPLG00000004084	269.520539880787	1.7379023082868	0.350796916987491	2.4447137669127e-9	1.44807140452217e-7	H5N1_lung_1day
ENSAPLG00000004115	88.7152194025534	-0.614277829064626	0.349854532176137	0.00353372795446701	0.0365625043246483	H5N1_lung_1day
ENSAPLG00000004194	882.053066812597	-0.933014695312569	0.237458797226156	3.70022229101877e-6	1.155646698254e-4	H5N1_lung_1day
ENSAPLG00000004247	955.471919194385	0.66626658695476	0.127167097570269	6.982574835965611e-9	3.7926696994403e-7	H5N1_lung_1day
ENSAPLG00000004264	64.7714200770114	-0.73726784326425	0.338018277683563	9.1633566854788e-4	0.0128403791082522	H5N1_lung_1day
ENSAPLG00000004277	11.7969246345909	2.27628145614035	0.697543893378093	3.71911994752063e-6	1.1589148825131e-4	H5N1_lung_1day
ENSAPLG00000004288	72.0876243943701	-0.684591844456499	0.33674693741353	0.00150408573654936	0.0190850842028267	H5N1_lung_1day
ENSAPLG00000004296	224.602466558587	-0.731797443294713	0.309017277165181	5.796190856168e-4	0.00885998384265425	H5N1_lung_1day
ENSAPLG00000004321	40.5266570148976	0.642798981516165	0.394214082819769	0.00416809318457388	0.0411775244733388	H5N1_lung_1day
ENSAPLG00000004328	53.3119308383245	1.53408260750337	0.422623615712828	1.57617402967785e-6	5.48595080758869e-5	H5N1_lung_1day
ENSAPLG00000004333	144.776862723773	0.726606703643057	0.179301370197263	2.16657728443484e-6	7.24406448727582e-5	H5N1_lung_1day
ENSAPLG00000004362	143.918994241819	1.15796035976628	0.308029192360827	3.64010642735378e-6	1.1394611053461e-4	H5N1_lung_1day
ENSAPLG00000004367	120.057868654846	0.694634189726336	0.226828488767053	7.89195911860855e-5	0.00169190799076316	H5N1_lung_1day
ENSAPLG00000004377	655.663723057701	-0.760514408594638	0.190549792705773	2.91119790889556e-6	9.36901209930744e-5	H5N1_lung_1day
ENSAPLG00000004381	60.6382715497019	-0.706125085496554	0.296516783477509	5.8971421140848e-4	0.00897436621614109	H5N1_lung_1day
ENSAPLG00000004385	265.734530825569	-0.646370782995559	0.157603389020283	1.52740136071062e-6	5.3408522897927e-5	H5N1_lung_1day
ENSAPLG00000004404	44.5796103172662	0.882976324385829	0.487189961208218	0.00128169481475644	0.016854593439601	H5N1_lung_1day
ENSAPLG00000004419	28.1510840882417	0.960952349795632	0.64941158713296	0.00176731313763448	0.0217815400335184	H5N1_lung_1day
ENSAPLG00000004423	143.78012375068	0.580299466705505	0.274521970286284	0.00160869802153893	0.0202257348691564	H5N1_lung_1day
ENSAPLG00000004437	32.106988384640204	2.00249477525817	0.499898286667992	2.22662491371299e-7	9.38597532645518e-6	H5N1_lung_1day
ENSAPLG00000004461	161.258690494172	-0.603781214753888	0.241806116107761	5.12502876255e-4	0.00805814018935505	H5N1_lung_1day
ENSAPLG00000004471	346.499620907377	1.32114300944537	0.177219398054355	1.4782926242704302e-15	1.78199098620388e-13	H5N1_lung_1day
ENSAPLG00000004476	60.4766034573529	2.18172592583375	0.422208418267939	1.1447132751946e-9	7.24914738604799e-8	H5N1_lung_1day
ENSAPLG00000004479	115.779034781167	0.764194146678867	0.255962381461768	9.63483805457102e-5	0.00203070467094962	H5N1_lung_1day
ENSAPLG00000004483	875.998734908885	0.727712986386795	0.257777105589511	1.6301140298696e-4	0.00315952425930441	H5N1_lung_1day
ENSAPLG00000004508	1369.08377146995	0.738834392264831	0.227903268150798	4.32166320385762e-5	0.00101000502971788	H5N1_lung_1day
ENSAPLG00000004555	693.202234773615	0.607426714528581	0.246949566064539	5.6856465291461e-4	0.00874940141136907	H5N1_lung_1day
ENSAPLG00000004582	22.8972386397199	-0.667143895567631	0.447812137791285	0.00491757876874067	0.0464130270879357	H5N1_lung_1day
ENSAPLG00000004590	1326.1802495331	-0.729434598446506	0.419313013329712	0.00247909809391317	0.0279015282608967	H5N1_lung_1day
ENSAPLG00000004593	39.8726232742857	1.06304988663496	0.361719161029656	5.90659611350339e-5	0.00131981209417502	H5N1_lung_1day
ENSAPLG00000004614	8.54897734956616	1.4419934364074	0.754978625149	2.6165064543909e-4	0.00467568682655926	H5N1_lung_1day
ENSAPLG00000004645	247.327630187668	1.60923818663915	0.1786781886995	5.6109253011265e-22	1.0280711398410699e-19	H5N1_lung_1day
ENSAPLG00000004656	193.628973327391	1.42874857966841	0.391351585902606	1.96609279567686e-6	6.63834083493646e-5	H5N1_lung_1day
ENSAPLG00000004669	382.124447166432	2.90696653529673	0.367102814499832	7.384138937508211e-17	1.02497815433574e-14	H5N1_lung_1day
ENSAPLG00000004747	45.0173700384859	1.0381419711882	0.5112302824653	5.169575454432e-4	0.00809115101307575	H5N1_lung_1day
ENSAPLG00000004755	117.797021918291	-0.639569652867182	0.292151903468135	0.00113526393907283	0.015161124441923	H5N1_lung_1day
ENSAPLG00000004777	659.232013744229	1.98139279205335	0.135192023656113	4.61864538921572e-51	7.93367811732531e-48	H5N1_lung_1day
ENSAPLG00000004784	10.2933748552762	0.986160825869227	0.625729820723166	0.00139952071554753	0.0180245676411005	H5N1_lung_1day
ENSAPLG00000004815	56.4992262058657	0.997748401092485	0.479090426010717	5.2634970891202e-4	0.00821942920439664	H5N1_lung_1day
ENSAPLG00000004845	11.5490804587653	1.81501507734025	0.64399153135938	1.61799930099834e-5	4.3426848426404e-4	H5N1_lung_1day
ENSAPLG00000004876	5.82919516286422	1.95538793600029	1.15958539430368	2.3855788675056e-4	0.00433632603138385	H5N1_lung_1day
ENSAPLG00000004881	91.9360465509119	0.856145793418696	0.588551678591203	0.00256680940004038	0.0285381025690574	H5N1_lung_1day
ENSAPLG00000004897	13.8350135993809	1.39645835909849	0.832465966187417	4.6078168774308e-4	0.00744073084954817	H5N1_lung_1day
ENSAPLG00000004899	1146.5623302651	-0.852144684847821	0.174816697271909	7.39529239230151e-8	3.4102720823828e-6	H5N1_lung_1day
ENSAPLG00000004936	87.8892095220976	0.669083188636904	0.260872606718411	3.7652652671007e-4	0.00637220139168696	H5N1_lung_1day
ENSAPLG00000004963	123.933769219029	0.980589401387247	0.311402358366863	4.18453083279911e-5	9.8634344261278e-4	H5N1_lung_1day
ENSAPLG00000004968	477.571586579104	0.881053352343931	0.219595489947899	2.8480253360508e-6	9.18722163568312e-5	H5N1_lung_1day
ENSAPLG00000005036	318.806680665885	0.778355369604384	0.197502045261126	3.61049612517356e-6	1.1353647082868e-4	H5N1_lung_1day
ENSAPLG00000005046	57.808407763867	1.44381735478569	0.525211446350534	3.34198489172905e-5	8.1428291457696e-4	H5N1_lung_1day
ENSAPLG00000005051	34.3890061578273	1.40620687705183	0.309745771609815	5.2757418615811e-8	2.51733488409193e-6	H5N1_lung_1day
ENSAPLG00000005062	249.003947321508	0.59986131183457	0.239640627045585	5.0677100517981e-4	0.00798629260685901	H5N1_lung_1day
ENSAPLG00000005106	57.9173476632256	1.02814373482637	0.316559621918234	2.77871281556068e-5	6.9050762226826e-4	H5N1_lung_1day
ENSAPLG00000005127	194.259660253463	0.668842099183407	0.232792066742055	1.4739782240426e-4	0.00291509716625861	H5N1_lung_1day
ENSAPLG00000005135	53.586258237562	-1.27671495308872	0.377537665891386	8.21967087871193e-6	2.4285988344157e-4	H5N1_lung_1day
ENSAPLG00000005157	54.0263323584824	0.760567275341355	0.272647594101155	1.7311754380062e-4	0.00331334441073557	H5N1_lung_1day
ENSAPLG00000005161	153.950792828042	0.671344776384754	0.239230946184558	1.8141284909883e-4	0.00343385037509119	H5N1_lung_1day
ENSAPLG00000005183	68.284695251527	0.753395013445702	0.342492769008405	8.4086446597389e-4	0.0119494927522371	H5N1_lung_1day
ENSAPLG00000005193	55.0203429096618	0.880373151231893	0.35635573448712	3.1694473118893e-4	0.00549237641361711	H5N1_lung_1day
ENSAPLG00000005243	228.868664170569	0.945021234124526	0.155960155145914	1.34358813666711e-10	9.87357656367885e-9	H5N1_lung_1day
ENSAPLG00000005247	830.90024591355	-1.03169340762089	0.249752942878317	1.43886288606016e-6	5.0440953521017e-5	H5N1_lung_1day
ENSAPLG00000005253	873.148393549388	-0.894785529735913	0.375157191761081	3.7301770851684e-4	0.00632840660547952	H5N1_lung_1day
ENSAPLG00000005255	96.9500273827002	0.848842754494446	0.376307603020331	5.711003654741e-4	0.00876878348865378	H5N1_lung_1day
ENSAPLG00000005260	26.1799686224594	1.45896320701313	0.713064168930217	1.8788737154673e-4	0.00353207696278421	H5N1_lung_1day
ENSAPLG00000005271	23.4322808370212	2.03777469857955	0.531818387875093	4.59026610020772e-7	1.81785120314278e-5	H5N1_lung_1day
ENSAPLG00000005303	45.510209924788	0.777328414323174	0.555602509871367	0.00368875481079116	0.0377151756544574	H5N1_lung_1day
ENSAPLG00000005333	294.462353309813	-0.613188789791139	0.390474659948963	0.00523199829803834	0.048612657614363	H5N1_lung_1day
ENSAPLG00000005356	16.3308323212752	4.67227492571445	0.781124513820185	7.1906169607617e-11	5.42931089421908e-9	H5N1_lung_1day
ENSAPLG00000005359	46.4786547752605	-0.804755477834906	0.360383051206035	6.7925744635657e-4	0.0100585730903363	H5N1_lung_1day
ENSAPLG00000005382	190.886510740056	6.95742068444731	0.542021123851191	7.323827362701839e-40	5.03220178091243e-37	H5N1_lung_1day
ENSAPLG00000005387	1389.90148441039	1.70599060674087	0.174322983361167	2.5354210116701296e-25	6.11258869164402e-23	H5N1_lung_1day
ENSAPLG00000005406	736.99658319063	-0.839982602328621	0.19901247586488	1.26170337670277e-6	4.48018806270011e-5	H5N1_lung_1day
ENSAPLG00000005450	889.492072678168	-1.10864195177025	0.20908938764086	5.63993457541357e-9	3.1126096761178e-7	H5N1_lung_1day
ENSAPLG00000005487	40.4297968611941	0.653727127803479	0.391966454014229	0.00372164349183043	0.0379679471898543	H5N1_lung_1day
ENSAPLG00000005489	122.157225516288	0.824697277830865	0.276447405759354	9.07054143522408e-5	0.00192357068522916	H5N1_lung_1day
ENSAPLG00000005493	255.931808129449	-2.41766047762838	0.50464402144156	1.09182010468778e-8	5.83805131463793e-7	H5N1_lung_1day
ENSAPLG00000005501	601.078433692756	5.42355642679763	0.420592308597915	1.82699052363808e-39	1.1955477988492599e-36	H5N1_lung_1day
ENSAPLG00000005505	97.2873172087639	1.56939824023646	0.566905854638007	2.49793404916236e-5	6.3216592455965e-4	H5N1_lung_1day
ENSAPLG00000005506	96.1382354740539	1.78547947626987	0.448046490387782	2.48910948974104e-7	1.04603494214133e-5	H5N1_lung_1day
ENSAPLG00000005511	674.073879079749	2.68346756394807	0.368197143108318	7.174111829593999e-15	8.21555373019007e-13	H5N1_lung_1day
ENSAPLG00000005556	76.7860112214048	1.36295981352784	0.387426861724647	3.9064766663171e-6	1.2145430395594e-4	H5N1_lung_1day
ENSAPLG00000005565	1073.9826109124	0.944251348145829	0.258265945569356	9.42309767927004e-6	2.7319031288719e-4	H5N1_lung_1day
ENSAPLG00000005574	4707.825442413	0.587588865945194	0.325264778361619	0.00343093348606518	0.0358266625877718	H5N1_lung_1day
ENSAPLG00000005580	6.1952601077271	0.949044600680887	1.03661770459602	0.00390334759185664	0.0393972767465331	H5N1_lung_1day
ENSAPLG00000005601	1947.81516930827	-0.869820133636788	0.184344535737704	1.53591187426934e-7	6.72181559751889e-6	H5N1_lung_1day
ENSAPLG00000005608	162.609721465584	0.736710772753626	0.178430825522545	1.61394232052727e-6	5.60070590118326e-5	H5N1_lung_1day
ENSAPLG00000005616	34.6583497163756	-0.606030790192989	0.387406036691743	0.00543856831872912	0.0499243859959757	H5N1_lung_1day
ENSAPLG00000005626	577.710845121684	-0.74465760746781	0.201319554594778	8.72941302290441e-6	2.5469128186996e-4	H5N1_lung_1day
ENSAPLG00000005641	1951.51909180098	-0.777006165459643	0.262775137423862	1.0376884301475e-4	0.00216387168544582	H5N1_lung_1day
ENSAPLG00000005658	87.6213483515655	-1.08781944585599	0.364741046271226	4.87902057998327e-5	0.00111842818120395	H5N1_lung_1day
ENSAPLG00000005660	44.513537428914	-0.985088796716429	0.548927412759964	9.5510344566258e-4	0.0132554180422288	H5N1_lung_1day
ENSAPLG00000005684	51.0685630125175	0.886749820822996	0.337213336908363	2.1060635134773e-4	0.00389522541079489	H5N1_lung_1day
ENSAPLG00000005711	897.629424114655	-1.28192249576947	0.432509470967713	2.79803926262707e-5	6.9405515427836e-4	H5N1_lung_1day
ENSAPLG00000005726	21.465592644762	-0.866863926834814	0.537266026955109	0.0019212306368478	0.0231805753815787	H5N1_lung_1day
ENSAPLG00000005755	265.957611648231	0.730900172654766	0.253744371662441	1.3666756731072e-4	0.00274173096348022	H5N1_lung_1day
ENSAPLG00000005759	204.534226115912	0.783917192775803	0.176867654403297	4.89989022931498e-7	1.91290600941041e-5	H5N1_lung_1day
ENSAPLG00000005784	62.3984372751781	1.39874204160179	0.247594153608575	1.60285707405214e-10	1.15321790113217e-8	H5N1_lung_1day
ENSAPLG00000005817	438.457974505316	2.24532039254155	0.215242723603195	2.21112841148367e-27	6.2842477490184e-25	H5N1_lung_1day
ENSAPLG00000005874	303.770816124218	2.53820475957818	0.231068148570847	1.40785581835897e-29	4.83668866397224e-27	H5N1_lung_1day
ENSAPLG00000005910	76.7387415420665	2.14508047549627	0.595350323053958	1.13704912884012e-6	4.10113625420496e-5	H5N1_lung_1day
ENSAPLG00000005914	661.515835708634	0.60661419244679	0.166564190974493	9.69366536939699e-6	2.7926698009696e-4	H5N1_lung_1day
ENSAPLG00000005962	56.6193773244054	0.863133606778859	0.304522294655213	1.2953419200502e-4	0.00261773362725454	H5N1_lung_1day
ENSAPLG00000006016	619.277448781177	6.69314601209765	0.756893298692399	8.14157921416632e-21	1.3644095312326e-18	H5N1_lung_1day
ENSAPLG00000006034	27.9235590359555	0.952044565454913	0.605225736347322	0.0015586761494826	0.0197231377957549	H5N1_lung_1day
ENSAPLG00000006042	27.2527728771643	1.11773867630512	0.48340796423417	2.2635738914788e-4	0.00414747098889359	H5N1_lung_1day
ENSAPLG00000006049	74.8516227909351	1.55622870307098	0.421154408881857	1.16540437902739e-6	4.17056952515478e-5	H5N1_lung_1day
ENSAPLG00000006077	364.239309753766	5.68158599671158	0.615223700058115	6.877230396235429e-22	1.24351184348773e-19	H5N1_lung_1day
ENSAPLG00000006086	29.1175358111363	0.685015494128679	0.460415130103685	0.00459944722411648	0.0441688356071339	H5N1_lung_1day
ENSAPLG00000006146	334.005469256731	1.70199111878349	0.251079307159875	3.17642048432102e-14	3.52019115286609e-12	H5N1_lung_1day
ENSAPLG00000006172	103.15364352509	0.890102362446059	0.20187517452227	5.89311268391365e-7	2.25579817555268e-5	H5N1_lung_1day
ENSAPLG00000006188	124.05226510255	-1.14104260808643	0.44928866399405	1.2588642072333e-4	0.00255528979849344	H5N1_lung_1day
ENSAPLG00000006199	29.0857546080084	3.2532950102239	0.471854675924743	1.62459428167252e-13	1.6177662767205598e-11	H5N1_lung_1day
ENSAPLG00000006200	595.163495837715	-0.67484398033426	0.31960530089519	0.00127316628817387	0.016790644080696	H5N1_lung_1day
ENSAPLG00000006235	414.59040419839	-0.86959136094823	0.250156790495641	1.88210912629891e-5	4.9358671018319e-4	H5N1_lung_1day
ENSAPLG00000006247	300.590361603859	-1.07798417811832	0.378778323831526	7.18747362111098e-5	0.00156529734550407	H5N1_lung_1day
ENSAPLG00000006255	75.3226281822465	1.79710205486935	0.796391206841616	7.46743908162199e-5	0.00162113029794075	H5N1_lung_1day
ENSAPLG00000006311	3116.18448742116	1.06551903449839	0.368298752014651	6.6096629494006e-5	0.00145560878606832	H5N1_lung_1day
ENSAPLG00000006321	254.02304746688	1.54414052340817	0.345540944753808	4.31342029211218e-8	2.08714864979597e-6	H5N1_lung_1day
ENSAPLG00000006334	113.010948867006	1.83889900936811	0.303161868277175	3.62225420897654e-12	3.13063002136827e-10	H5N1_lung_1day
ENSAPLG00000006345	705.411187057659	1.39626739404261	0.137322948024938	2.51599880404431e-26	6.40275103058831e-24	H5N1_lung_1day
ENSAPLG00000006356	351.601545014172	-0.816145952535193	0.226972185573207	1.2960648626944e-5	3.5764103098687e-4	H5N1_lung_1day
ENSAPLG00000006371	820.738006595049	-0.580488442566474	0.182462884788138	5.56167200961908e-5	0.00125911856270487	H5N1_lung_1day
ENSAPLG00000006416	132.610732362142	0.916199711831736	0.213668308501683	9.5577910176173e-7	3.49316925968343e-5	H5N1_lung_1day
ENSAPLG00000006442	67.8528460846651	-1.63307615552866	0.417176084503646	4.09268703753987e-7	1.63493329272886e-5	H5N1_lung_1day
ENSAPLG00000006444	1185.51936795352	0.60079946332516	0.256578734823415	8.1261557995932e-4	0.0116322534372928	H5N1_lung_1day
ENSAPLG00000006495	63.7661616589284	1.12106081211141	0.372810937052118	4.11661270011362e-5	9.7367455636766e-4	H5N1_lung_1day
ENSAPLG00000006555	92.4395185101635	1.99850561180449	0.329753657703821	4.72127084040448e-12	4.02979527259866e-10	H5N1_lung_1day
ENSAPLG00000006575	604.639672002372	1.24635760984735	0.238579341660944	4.1524695584658905e-9	2.3976149862369e-7	H5N1_lung_1day
ENSAPLG00000006583	1260.38475870838	-0.626880524838709	0.263786378493265	6.9704073397555e-4	0.0102886506619679	H5N1_lung_1day
ENSAPLG00000006597	400.285032972904	-1.65037419004419	0.307042940421914	2.75743442914628e-10	1.89463319626641e-8	H5N1_lung_1day
ENSAPLG00000006607	18.4689297320131	1.13899171401103	0.516847893494478	2.6968872690472e-4	0.0047881944252258	H5N1_lung_1day
ENSAPLG00000006630	14.0773785622695	1.28429019051095	0.57520273314645	1.738050228259e-4	0.00332187569356548	H5N1_lung_1day
ENSAPLG00000006647	116.97379055736	0.840714168455692	0.341278506815938	3.5643297001052e-4	0.00607704947132086	H5N1_lung_1day
ENSAPLG00000006774	761.761293525102	-0.743044959917654	0.327493751697217	7.2810616026679e-4	0.0106442923982834	H5N1_lung_1day
ENSAPLG00000006787	427.84379133708	3.51469240682626	0.295034128375364	3.96253238745083e-34	1.8151040022783097e-31	H5N1_lung_1day
ENSAPLG00000006798	395.909468171246	-1.22141595722656	0.233521307977318	4.62334639744782e-9	2.63886292708101e-7	H5N1_lung_1day
ENSAPLG00000006826	109.498523550313	0.633288090914666	0.316813965137946	0.00187974318923181	0.0228394614557237	H5N1_lung_1day
ENSAPLG00000006829	1533.94696754706	-1.30162757110089	0.220780341448195	6.786858417867739e-11	5.15276289383086e-9	H5N1_lung_1day
ENSAPLG00000006831	271.20445467837	0.698885062053698	0.176584942650267	3.0338591865575e-6	9.71825010295411e-5	H5N1_lung_1day
ENSAPLG00000006851	56.2717765088649	1.16113751320303	0.306491813313103	3.25054828672839e-6	1.0292404275627e-4	H5N1_lung_1day
ENSAPLG00000006885	4.4005540447976	1.37978547112842	1.31116059985224	0.00143654764815584	0.0184323415321732	H5N1_lung_1day
ENSAPLG00000006923	402.152573141118	0.952998075890205	0.335720117408857	1.0451088107869e-4	0.00217275117667682	H5N1_lung_1day
ENSAPLG00000006932	5.17926985913433	2.71392495979335	1.18210367191567	4.35034918426415e-5	0.00101478663881677	H5N1_lung_1day
ENSAPLG00000006948	116.863965061765	1.85747669375786	0.432686209564554	6.13639061693372e-8	2.84886080601024e-6	H5N1_lung_1day
ENSAPLG00000006979	912.744054491894	2.65659700910816	0.327016974733632	1.18015005344717e-17	1.7071181088916802e-15	H5N1_lung_1day
ENSAPLG00000006987	321.597268813241	3.80917962508015	0.351853874069202	1.13454674207303e-28	3.54339575671991e-26	H5N1_lung_1day
ENSAPLG00000007001	16.5539775167546	0.996723340413137	0.574143786700503	0.00102557650646662	0.0140233555739944	H5N1_lung_1day
ENSAPLG00000007021	113.578551162446	-0.731977506441003	0.251710493815397	1.2554876294245e-4	0.00255220576975613	H5N1_lung_1day
ENSAPLG00000007037	149.24302900389	-0.721907666004737	0.256006882846282	1.6556038074381e-4	0.00317643799509975	H5N1_lung_1day
ENSAPLG00000007051	56.5347757341335	1.93425832369169	0.403122098126124	5.42082078287224e-9	3.01590765984738e-7	H5N1_lung_1day
ENSAPLG00000007072	576.382918045014	-0.87716350921317	0.240068143567873	1.03281154962722e-5	2.9143524260733e-4	H5N1_lung_1day
ENSAPLG00000007073	127.917934811026	-0.603101715275366	0.258759820068438	8.3401799032319e-4	0.0118890821815574	H5N1_lung_1day
ENSAPLG00000007101	33.7742283312384	-0.82899047473439	0.525840770013687	0.00232812081070744	0.0268471860791555	H5N1_lung_1day
ENSAPLG00000007120	1243.30561778943	3.49930555100687	0.93053551127129	1.14863963123296e-6	4.12130700062748e-5	H5N1_lung_1day
ENSAPLG00000007158	519.750509283537	1.72948537149314	0.200682593015656	1.4274953402242298e-20	2.3353144006382598e-18	H5N1_lung_1day
ENSAPLG00000007164	272.709013908753	0.670823548405927	0.195872398312004	2.26429757145891e-5	5.8269620275259e-4	H5N1_lung_1day
ENSAPLG00000007175	2322.63106132887	-1.28982821809643	0.283614051110249	8.91230788996544e-8	4.02871496789161e-6	H5N1_lung_1day
ENSAPLG00000007189	2589.11551890318	-0.929096700462055	0.247277098089108	6.83752880297301e-6	2.0560464072309e-4	H5N1_lung_1day
ENSAPLG00000007201	95.9954862312017	0.932732036230453	0.429628968820978	5.3593442381189e-4	0.00835012568256589	H5N1_lung_1day
ENSAPLG00000007205	14471.6914672131	-0.648942109601709	0.356307986041346	0.00272931421158359	0.0298962910226123	H5N1_lung_1day
ENSAPLG00000007233	606.723622960179	2.07980484911371	0.377295631020025	1.44417475371495e-10	1.05004494526724e-8	H5N1_lung_1day
ENSAPLG00000007236	33.848528277164	1.54971616146244	0.661927507043761	8.05727931744276e-5	0.00172197717543232	H5N1_lung_1day
ENSAPLG00000007239	16.1890494466306	0.704144920419383	0.476478155012452	0.00433781073041692	0.0424362335387971	H5N1_lung_1day
ENSAPLG00000007262	15.6404060249809	1.46452766940152	0.482743050628001	1.40173754927519e-5	3.8295581316381e-4	H5N1_lung_1day
ENSAPLG00000007276	19.7964975308829	-1.08666712203248	1.09441204105367	0.00262472211169897	0.029064408750175	H5N1_lung_1day
ENSAPLG00000007279	4941.51435152213	0.82871480108122	0.228855687562792	1.1846675404872e-5	3.2954861014929e-4	H5N1_lung_1day
ENSAPLG00000007282	409.48762322287	0.752853770699694	0.136378618941002	2.2003476120217403e-9	1.32040073731017e-7	H5N1_lung_1day
ENSAPLG00000007312	66.0621082940956	2.09925388976955	0.347071037227292	6.4566692623830894e-12	5.410216402662701e-10	H5N1_lung_1day
ENSAPLG00000007335	127.78206468469	0.957081099798674	0.2630328365721	9.762777261164e-6	2.8066963414835e-4	H5N1_lung_1day
ENSAPLG00000007351	271.882612736442	0.960877907726099	0.254563896534432	6.12036244476931e-6	1.8607526707084e-4	H5N1_lung_1day
ENSAPLG00000007371	130.863976576768	1.73710120413879	0.319161016183369	1.6221956725435002e-10	1.16105275687983e-8	H5N1_lung_1day
ENSAPLG00000007378	84.357926765561	1.04452165556623	0.487142772547024	4.0239572875298e-4	0.00667840833879654	H5N1_lung_1day
ENSAPLG00000007418	346.869747121875	0.950720157906017	0.148365207938572	1.55085020432635e-11	1.2610522785711602e-9	H5N1_lung_1day
ENSAPLG00000007430	114.521610729701	-0.769761218669478	0.329770097692985	5.8102651994361e-4	0.00887162937451682	H5N1_lung_1day
ENSAPLG00000007445	141.476305359327	0.681573709287908	0.355736930262771	0.00199408007133209	0.0237663905813058	H5N1_lung_1day
ENSAPLG00000007450	332.734501542224	-0.751443469112639	0.349817306647855	9.5591029543361e-4	0.0132554180422288	H5N1_lung_1day
ENSAPLG00000007457	113.026524494099	-0.784180069115684	0.299284560752058	2.6811923751477e-4	0.00477266134964772	H5N1_lung_1day
ENSAPLG00000007476	21.0334846872808	-2.79046056699771	1.25043832356134	4.83092031891716e-5	0.00111014225790233	H5N1_lung_1day
ENSAPLG00000007508	289.604487396524	5.22140678683408	0.382212722839791	7.912246953979959e-44	7.76643554582804e-41	H5N1_lung_1day
ENSAPLG00000007520	254.187991498528	-3.84747457096109	0.645056936550354	7.56950319765257e-11	5.68415917716621e-9	H5N1_lung_1day
ENSAPLG00000007534	158.962002518332	-1.17757931829483	0.216359743379464	1.90273111327945e-9	1.16729156065563e-7	H5N1_lung_1day
ENSAPLG00000007540	46.1930789095912	-0.785979429319583	0.337855127284157	5.7000928830786e-4	0.00876182062631614	H5N1_lung_1day
ENSAPLG00000007617	76.7796932248469	-0.696126206171285	0.270789925720344	3.5529647787179e-4	0.00606754777999935	H5N1_lung_1day
ENSAPLG00000007670	19.3576040108466	1.60978046346845	0.422435431152652	6.56341092652073e-7	2.47786793824857e-5	H5N1_lung_1day
ENSAPLG00000007685	89.0485479884538	-0.908474135968975	0.416926768269009	5.675796844908e-4	0.00874403590165094	H5N1_lung_1day
ENSAPLG00000007704	112.909534341229	-0.752754835629056	0.310514092633878	4.7942949861514e-4	0.00766083740694108	H5N1_lung_1day
ENSAPLG00000007707	539.150976317628	-0.881820176826224	0.162366838024308	4.721545870817491e-9	2.68113567589975e-7	H5N1_lung_1day
ENSAPLG00000007709	33.3528441904001	3.22185034697566	0.772681919228665	2.80308225859373e-7	1.15675544737523e-5	H5N1_lung_1day
ENSAPLG00000007739	891.717497889642	0.885494506617646	0.150484987108312	3.85679749982392e-10	2.59804466875394e-8	H5N1_lung_1day
ENSAPLG00000007755	311.38308941752	-0.699522527328273	0.171017604085377	1.76581138354425e-6	6.03523390120536e-5	H5N1_lung_1day
ENSAPLG00000007779	374.905363215614	0.82868221145435	0.252514609944056	3.644897752499e-5	8.7874008622528e-4	H5N1_lung_1day
ENSAPLG00000007784	43.9892661849404	0.613182085157616	0.359994676140485	0.00398016894854784	0.0398803602201055	H5N1_lung_1day
ENSAPLG00000007898	406.63056954898	-0.989083853749431	0.390597953567894	2.0207517458347e-4	0.00374752638208646	H5N1_lung_1day
ENSAPLG00000007917	20.9884996067038	1.67619614340667	0.598065891896236	1.94347257919541e-5	5.0581818528983e-4	H5N1_lung_1day
ENSAPLG00000007925	401.485913262842	-0.800371678430078	0.172424015512381	2.00197018897629e-7	8.51736047582422e-6	H5N1_lung_1day
ENSAPLG00000007945	6.9156107983286	1.09656565050927	0.842634958308062	0.00165021179890948	0.0206344044955542	H5N1_lung_1day
ENSAPLG00000007994	1100.98141837299	-0.755552564517724	0.374727381177009	0.00127843805352187	0.0168390965704056	H5N1_lung_1day
ENSAPLG00000008001	330.309567777801	1.56079188015247	0.220708798547338	5.818336995235411e-15	6.71895688979201e-13	H5N1_lung_1day
ENSAPLG00000008004	361.738011838536	2.20934970807011	0.361646328802875	5.96254140482318e-12	5.02682478436075e-10	H5N1_lung_1day
ENSAPLG00000008103	64.53017244226	2.93567326285737	0.506377374377618	1.28041630310804e-10	9.45993593403799e-9	H5N1_lung_1day
ENSAPLG00000008110	229.31294985962	1.27616023760504	0.178836680182131	2.17056261752971e-14	2.4449074991879798e-12	H5N1_lung_1day
ENSAPLG00000008121	63.0061326511272	-0.868652990245535	0.316756263948094	1.6401099798077e-4	0.00316830818922394	H5N1_lung_1day
ENSAPLG00000008161	295.392149566347	0.660740317635892	0.201066022793871	3.70848282663558e-5	8.9094354901444e-4	H5N1_lung_1day
ENSAPLG00000008199	12.4483831209532	3.17341624725445	0.634575242240945	9.011520915264251e-9	4.83735626631099e-7	H5N1_lung_1day
ENSAPLG00000008203	65.4321809111827	0.956253948856651	0.261466394807721	9.19002728731204e-6	2.6756219275898e-4	H5N1_lung_1day
ENSAPLG00000008216	188.58155497781	-0.823468682374966	0.307810940206445	2.148784770486e-4	0.00396357051221743	H5N1_lung_1day
ENSAPLG00000008225	87.795690144921707	-0.643103495520783	0.335281610845314	0.00222342076318911	0.0258934306167328	H5N1_lung_1day
ENSAPLG00000008232	54.2559325840123	1.78771971143835	0.330043219901434	1.82410923865338e-10	1.29210871946261e-8	H5N1_lung_1day
ENSAPLG00000008248	32.215226568908	1.03062798578109	0.322354630621471	3.19400303224045e-5	7.8238840764792e-4	H5N1_lung_1day
ENSAPLG00000008272	522.134906928698	0.699025883063545	0.176972613734752	3.13231826993443e-6	9.9639624225553e-5	H5N1_lung_1day
ENSAPLG00000008273	53.8582014821736	3.35627806077258	0.545532009334856	2.0715688366131797e-11	1.6360631582033501e-9	H5N1_lung_1day
ENSAPLG00000008307	140.377577066469	0.602971131728863	0.260560745805616	8.7460829096186e-4	0.0123144130475389	H5N1_lung_1day
ENSAPLG00000008340	138.751189637098	-0.718879655710121	0.384023301950391	0.00195875589840249	0.0234117607021255	H5N1_lung_1day
ENSAPLG00000008345	163.25770527346901	1.18941316883298	0.262502032865044	1.56561428719614e-7	6.83005445544423e-6	H5N1_lung_1day
ENSAPLG00000008353	7.50822090592513	-1.24921923155003	1.4053615382596	0.00211287254280141	0.0248163200710914	H5N1_lung_1day
ENSAPLG00000008381	1127.99987925653	-0.614304103423039	0.282160266763554	0.00124459052480495	0.0164770356376393	H5N1_lung_1day
ENSAPLG00000008400	93.7998388907743	0.861334120480392	0.574135671622961	0.00235111506327347	0.026991665162493	H5N1_lung_1day
ENSAPLG00000008403	31.6174000939683	-1.06735531023331	0.96736044959160306	0.00237193567687489	0.0271852711189448	H5N1_lung_1day
ENSAPLG00000008451	919.480794434275	-1.00502661481776	0.222665372164869	3.29545521542626e-7	1.34380253918064e-5	H5N1_lung_1day
ENSAPLG00000008455	1078.91738605225	-1.19193981747356	0.203886181683088	1.7982767959479701e-10	1.28041034870036e-8	H5N1_lung_1day
ENSAPLG00000008457	387.223050099201	1.39077331245548	0.179038279983121	7.907230110160781e-17	1.0793272731983701e-14	H5N1_lung_1day
ENSAPLG00000008465	20.0008383867722	1.20026758278919	1.08025299820114	0.00179236673665312	0.022031040872171	H5N1_lung_1day
ENSAPLG00000008492	328.354112170076	0.734284574590694	0.161168654236961	2.5414256978783e-7	1.05831127091647e-5	H5N1_lung_1day
ENSAPLG00000008543	1033.66083996487	-1.06902129137655	0.217614050033289	4.57992968877929e-8	2.20060817423793e-6	H5N1_lung_1day
ENSAPLG00000008597	94.3516789650109	-0.68129393423238	0.239490981090807	1.5943995354566e-4	0.00310343320343414	H5N1_lung_1day
ENSAPLG00000008598	6.6901566655758	2.00682952758066	1.13603972663928	1.9387999419907e-4	0.00362016736973865	H5N1_lung_1day
ENSAPLG00000008603	81.7546236226624	-0.819941538498454	0.342971063523297	4.4826497440174e-4	0.00730730400738876	H5N1_lung_1day
ENSAPLG00000008639	33.6935924900657	-0.950790941869636	0.485570096531272	7.8050815973407e-4	0.0112429173281611	H5N1_lung_1day
ENSAPLG00000008646	1134.87846286215	1.41134700418727	0.227035039110772	4.61983484670761e-12	3.967860653966e-10	H5N1_lung_1day
ENSAPLG00000008655	27.7482705286756	1.03832295803141	0.717127365863567	0.00149875868806058	0.0190350664430023	H5N1_lung_1day
ENSAPLG00000008656	22.7362228129774	-0.833871113149816	0.873013796959053	0.00514799183040367	0.0480973728004239	H5N1_lung_1day
ENSAPLG00000008688	86.5897401793806	0.711608534633902	0.297984351669437	5.7302903042876e-4	0.0087787791930346	H5N1_lung_1day
ENSAPLG00000008709	332.040195774714	-0.636859681931414	0.201174678225595	5.67363094623669e-5	0.00127738529913522	H5N1_lung_1day
ENSAPLG00000008728	725.286310038701	-0.932945060992569	0.235250286636204	3.23831292922234e-6	1.0277343250201e-4	H5N1_lung_1day
ENSAPLG00000008748	81.2831028667797	0.947236174792348	0.371624754416006	2.1907707214818e-4	0.00402480899125724	H5N1_lung_1day
ENSAPLG00000008751	483.373980699241	-0.65824980936651	0.1806520774863	9.92204762639119e-6	2.8346939393319e-4	H5N1_lung_1day
ENSAPLG00000008759	59.7358193517908	1.77696260424538	0.753413856268219	5.88658792009812e-5	0.00131748356999981	H5N1_lung_1day
ENSAPLG00000008775	57.7514925468197	0.69619344411833906	0.273626581052166	3.8301181353562e-4	0.00645809612467056	H5N1_lung_1day
ENSAPLG00000008807	13.6314299363974	2.23872344321521	1.17773594097045	1.2493127686427e-4	0.00254341571358343	H5N1_lung_1day
ENSAPLG00000008830	62.4277466088624	0.700447074041684	0.353149933382615	0.00161651266442638	0.0203054086239007	H5N1_lung_1day
ENSAPLG00000008888	115.00277431745	1.67074034536552	0.225767366904494	3.4805483569260003e-16	4.4700650019511305e-14	H5N1_lung_1day
ENSAPLG00000008890	119.756233108901	0.668812724490921	0.282016974997399	6.5146332097364e-4	0.0097330139355978	H5N1_lung_1day
ENSAPLG00000008903	59.7536538827934	0.922940260980718	0.336736562856948	1.4522228367548e-4	0.00287971806965157	H5N1_lung_1day
ENSAPLG00000008924	288.5376300761	0.607907463026034	0.20254281939469	1.0166577234551e-4	0.00212971195666468	H5N1_lung_1day
ENSAPLG00000008976	167.537082959402	1.45678071154043	0.221295691148774	3.1306855846567e-13	3.09509937441384e-11	H5N1_lung_1day
ENSAPLG00000008991	15.7087484853597	-1.72550494914951	0.75308284636567	7.33376533314791e-5	0.00159462979759681	H5N1_lung_1day
ENSAPLG00000008996	5.08979176612776	0.932727854269001	0.875572056332556	0.00345710933383802	0.0360452173487118	H5N1_lung_1day
ENSAPLG00000009021	69.926283404405	0.856678774707972	0.250832978890425	2.32122419545146e-5	5.9511684503533e-4	H5N1_lung_1day
ENSAPLG00000009032	63.2202795817167	1.17920311733791	0.606391593450794	4.1644112638073e-4	0.00689486019123387	H5N1_lung_1day
ENSAPLG00000009034	228.223543096261	-0.777849970172919	0.382357723222222	0.00114993055280569	0.0153420831618017	H5N1_lung_1day
ENSAPLG00000009035	319.476994801789	-0.597884114492694	0.298150538612726	0.00203972768605677	0.0241637395360277	H5N1_lung_1day
ENSAPLG00000009052	820.253730119302	-0.88533175493059	0.261435154350718	2.46703558817656e-5	6.278148713467e-4	H5N1_lung_1day
ENSAPLG00000009066	184.809734642528	0.868543792038036	0.156270308998564	2.37124662892286e-9	1.41063511578606e-7	H5N1_lung_1day
ENSAPLG00000009114	1976.49083936757	-1.00567035155536	0.24182141433131	1.38020032453484e-6	4.85082170326286e-5	H5N1_lung_1day
ENSAPLG00000009127	65.2663774978443	0.969296413318834	0.324765176032923	6.79772437682465e-5	0.00148986169675158	H5N1_lung_1day
ENSAPLG00000009147	19.4428595266208	0.966122116059108	0.550578637518632	0.00108876549049537	0.0146540796967555	H5N1_lung_1day
ENSAPLG00000009148	10.5868879096035	1.17960839880649	0.807239514043773	0.00104789828283239	0.0142576417848343	H5N1_lung_1day
ENSAPLG00000009197	24.2188051246847	1.1130354787079	0.67688547035151	8.7832128577938e-4	0.0123540338886186	H5N1_lung_1day
ENSAPLG00000009205	45.0411640338787	2.24145848939921	0.473635945027064	1.09958299657336e-8	5.85677113911285e-7	H5N1_lung_1day
ENSAPLG00000009207	128.845472720187	-0.763125706534183	0.285159484215549	2.381646374931e-4	0.00433491185222552	H5N1_lung_1day
ENSAPLG00000009225	351.797348019218	0.684889115401699	0.236453785724337	1.3516009584051e-4	0.00271545327052681	H5N1_lung_1day
ENSAPLG00000009281	593.205895388008	0.603146123104893	0.148536870709157	1.71542674032139e-6	5.8873339680701e-5	H5N1_lung_1day
ENSAPLG00000009285	122.859891725468	1.27053525802269	0.505687380745488	9.33311019113342e-5	0.00197497617522263	H5N1_lung_1day
ENSAPLG00000009292	89.3640457728241	0.592653336185721	0.358921114643258	0.00478174509684364	0.0455351382861092	H5N1_lung_1day
ENSAPLG00000009330	130.062567032789	1.44226135802556	0.26688232861893	5.14517751127181e-10	3.3669061599951e-8	H5N1_lung_1day
ENSAPLG00000009349	19492.5973794438	-0.978937195139782	0.134595201499611	3.9761499462638e-14	4.2687697313716495e-12	H5N1_lung_1day
ENSAPLG00000009408	27.8189532693998	0.61801802743059	0.358859061648116	0.00375826952221544	0.0382563998328034	H5N1_lung_1day
ENSAPLG00000009485	212.718688745337	0.675203485799524	0.387564467359768	0.00296909632218082	0.0319759574133298	H5N1_lung_1day
ENSAPLG00000009487	320.933147408076	0.914972529242562	0.150990485672593	1.37543751762931e-10	1.00538629613096e-8	H5N1_lung_1day
ENSAPLG00000009493	1038.09876709142	-0.737441361239903	0.268218547020999	2.0034549801727e-4	0.00372550451116826	H5N1_lung_1day
ENSAPLG00000009531	135.9078314801	0.598095170913533	0.295150981968572	0.00193103134767917	0.023216301644625702	H5N1_lung_1day
ENSAPLG00000009536	2.88777507334563	1.89234344118713	1.69161539615406	6.6212150825272e-4	0.00984726598096201	H5N1_lung_1day
ENSAPLG00000009561	435.063567141459	2.32945902459483	0.301347756785407	1.25767613736646e-16	1.64599861711333e-14	H5N1_lung_1day
ENSAPLG00000009576	130.030571524916	-0.596773165667612	0.26585060471307	0.00107803887935351	0.0145381847694562	H5N1_lung_1day
ENSAPLG00000009584	68.5316004056631	3.49239671271209	0.941631638020395	1.333660404581e-6	4.69927212301334e-5	H5N1_lung_1day
ENSAPLG00000009602	1136.64169282069	-0.869201287901402	0.39379291540586	6.0044820971027e-4	0.00909741929199403	H5N1_lung_1day
ENSAPLG00000009605	868.897555491454	0.897999507546876	0.125807043099964	1.18474062149885e-13	1.2241132045591798e-11	H5N1_lung_1day
ENSAPLG00000009653	47.2287322535969	0.832603118386242	0.343746448911389	4.0237273040986e-4	0.00667840833879654	H5N1_lung_1day
ENSAPLG00000009658	1158.61060242712	1.45570239832734	0.20015081567728	2.3034225623359802e-15	2.68251125861195e-13	H5N1_lung_1day
ENSAPLG00000009660	119.719068413485	0.704318642538846	0.284274739317605	4.5547582211439e-4	0.00738816539702034	H5N1_lung_1day
ENSAPLG00000009672	153.435560216744	-0.852441349180298	0.291414694481478	1.0267480881576e-4	0.00214431188867201	H5N1_lung_1day
ENSAPLG00000009676	34.4855958214129	1.0389201945973	0.394984096587244	1.3809628631837e-4	0.00276232775340191	H5N1_lung_1day
ENSAPLG00000009708	526.740170454374	2.04112286765569	0.32639923708525	1.54711678903548e-12	1.41381433685085e-10	H5N1_lung_1day
ENSAPLG00000009754	262.911490201315	4.11098637161036	0.269652153111044	9.7525401858854e-54	1.91456296049196e-50	H5N1_lung_1day
ENSAPLG00000009756	72.8526437432162	-1.22146142830964	0.619542405201327	3.5543414080188e-4	0.00606754777999935	H5N1_lung_1day
ENSAPLG00000009758	113.426089105698	-1.02846190371774	0.471467891729792	3.9083118219345e-4	0.00655775592881867	H5N1_lung_1day
ENSAPLG00000009768	40.5779864576688	-0.741669199036753	0.397422238135194	0.00184356682634447	0.0224993741808399	H5N1_lung_1day
ENSAPLG00000009775	42.9150065391079	-0.667827289564792	0.34172288843797	0.00190002051808816	0.0230247636327755	H5N1_lung_1day
ENSAPLG00000009817	119.619912339641	-1.50496725494911	0.338563313654373	5.49913269032899e-8	2.60583039415521e-6	H5N1_lung_1day
ENSAPLG00000009819	102.991336510763	1.21731469066151	0.248323161487619	2.46603235820322e-8	1.23679622870178e-6	H5N1_lung_1day
ENSAPLG00000009829	78.1193029437617	-1.18287222155324	0.479912870866045	1.3286091408291e-4	0.00267316937236816	H5N1_lung_1day
ENSAPLG00000009833	9.59327455569008	1.3451742567747	0.961943308983502	8.6213765600543e-4	0.0121637532534155	H5N1_lung_1day
ENSAPLG00000009836	345.630957789842	-1.1043364348166	0.164315041073483	1.16767224711357e-12	1.0769229543513201e-10	H5N1_lung_1day
ENSAPLG00000009852	38.9537052110918	2.50977647702785	0.447423566269089	2.0830870770000802e-10	1.46049911286404e-8	H5N1_lung_1day
ENSAPLG00000009854	10.5781273670523	0.958343738036434	0.654868165251476	0.00182811888814296	0.0223344641163471	H5N1_lung_1day
ENSAPLG00000009857	135.415131224007	0.835993668316084	0.233109856130221	1.33271635770698e-5	3.6628376375218e-4	H5N1_lung_1day
ENSAPLG00000009863	87.1472523674693	-1.1279870497798	0.259054929825978	4.31777970497791e-7	1.71985300596541e-5	H5N1_lung_1day
ENSAPLG00000009888	91.5631242205691	-0.691678249283456	0.296324234777665	6.8877119303361e-4	0.010186405087535	H5N1_lung_1day
ENSAPLG00000009889	100.808272559657	0.794614327914607	0.214310738884679	8.70507268438846e-6	2.5452150814652e-4	H5N1_lung_1day
ENSAPLG00000009891	60.0803726823865	0.65946833139839	0.284822483775595	7.7406686814334e-4	0.011161833055641	H5N1_lung_1day
ENSAPLG00000009897	42.6519769547193	1.30381096897034	0.355194825701281	2.83786812501101e-6	9.17599618209442e-5	H5N1_lung_1day
ENSAPLG00000009923	29.2160118936889	1.09414174880257	0.524621389670522	3.9253634526502e-4	0.00657833470320967	H5N1_lung_1day
ENSAPLG00000009924	46.2468406908641	0.855181508467314	0.526069641904613	0.00195913253086305	0.0234117607021255	H5N1_lung_1day
ENSAPLG00000009930	311.519667630932	-0.898807241224876	0.365724489242477	3.1117754911056e-4	0.00540607064459841	H5N1_lung_1day
ENSAPLG00000009940	39.2186089321683	-0.877043894939002	0.37817345983266	4.563965009677e-4	0.00738816539702034	H5N1_lung_1day
ENSAPLG00000009954	87.4276355999303	0.662610281565081	0.281317625467493	6.8937248809544e-4	0.010186405087535	H5N1_lung_1day
ENSAPLG00000009986	337.649520285366	-1.25408430770651	0.232613266029121	1.6277308460052201e-9	1.01213924370153e-7	H5N1_lung_1day
ENSAPLG00000009988	125.930845840048	2.22193498023403	0.57924538864556	4.97735878985529e-7	1.93764488640769e-5	H5N1_lung_1day
ENSAPLG00000010001	9.15145569528321	0.811217152087311	0.697265702615965	0.00443601289346554	0.0432031815605978	H5N1_lung_1day
ENSAPLG00000010052	18.0110784132029	0.802818325902448	0.542215951311306	0.00297616832378143	0.0320019601763728	H5N1_lung_1day
ENSAPLG00000010062	1193.70175584255	2.51542392278626	0.224023634922218	9.0223161238603e-31	3.44401856039134e-28	H5N1_lung_1day
ENSAPLG00000010066	517.788492597764	0.845774847557694	0.371502124366124	5.490665054056e-4	0.00849692783477914	H5N1_lung_1day
ENSAPLG00000010072	496.330729649515	-0.592340832569799	0.233459030638441	4.6370814909623e-4	0.00746168312046885	H5N1_lung_1day
ENSAPLG00000010095	205.977132390274	-1.23690739619087	0.46157712136618	6.76768943190213e-5	0.00148564837337379	H5N1_lung_1day
ENSAPLG00000010144	203.269078713049	0.700096254438427	0.318941807945517	9.701051137217e-4	0.0133847233662286	H5N1_lung_1day
ENSAPLG00000010154	14.3436852132117	1.44417490496002	0.535576642894244	3.85470224216154e-5	9.2284526501365e-4	H5N1_lung_1day
ENSAPLG00000010171	4049.83831291607	1.49389768884989	0.252842795840171	2.0256481124176e-11	1.6129421673867902e-9	H5N1_lung_1day
ENSAPLG00000010179	345.016208706827	0.882529510619686	0.215599640554703	2.09019079160956e-6	7.02283664017079e-5	H5N1_lung_1day
ENSAPLG00000010211	224.893068304564	-1.02860737155818	0.219071636174872	1.40938814137317e-7	6.18779930950485e-6	H5N1_lung_1day
ENSAPLG00000010240	792.875891776517	-0.745807029157075	0.206249511112891	1.18308893252198e-5	3.2954861014929e-4	H5N1_lung_1day
ENSAPLG00000010252	35.034681976988	0.83009583740929	0.58783114297863	0.00299181733800957	0.0321199639522871	H5N1_lung_1day
ENSAPLG00000010291	663.941135329994	3.50830667331698	0.366685081555766	4.12867824244093e-23	9.005761334543371e-21	H5N1_lung_1day
ENSAPLG00000010327	204.472602896661	0.795256206200003	0.195998585010536	2.33318092706315e-6	7.74458268108739e-5	H5N1_lung_1day
ENSAPLG00000010348	121.527620942579	0.838726242004807	0.355405112675777	4.6040320700846e-4	0.00744073084954817	H5N1_lung_1day
ENSAPLG00000010356	3060.78166352047	4.18414947744241	0.382280700868728	3.63365286714123e-29	1.21789409025012e-26	H5N1_lung_1day
ENSAPLG00000010364	81.0831804552768	0.61143153517107	0.232895432908288	3.4246597190354e-4	0.0058753650260905	H5N1_lung_1day
ENSAPLG00000010383	310.810596656972	-0.607947957856735	0.276233530869473	0.00118506264019696	0.0157648894497451	H5N1_lung_1day
ENSAPLG00000010386	991.388531982333	4.22784808176154	0.607682528748684	1.38658331851515e-13	1.39083415788578e-11	H5N1_lung_1day
ENSAPLG00000010387	258.111583852249	0.94625172587975	0.378149675545919	2.45380028588e-4	0.00444270402220864	H5N1_lung_1day
ENSAPLG00000010390	102.431274272779	0.877038596294789	0.380032704314147	4.6841103488333e-4	0.00751097367720738	H5N1_lung_1day
ENSAPLG00000010393	364.146383293822	1.22136102938797	0.214310825602064	3.54825923246532e-10	2.4138702164623e-8	H5N1_lung_1day
ENSAPLG00000010410	2181.62273492525	2.52216614676815	0.270232434525629	2.61265292763235e-22	5.0567713424681296e-20	H5N1_lung_1day
ENSAPLG00000010415	46.3137369786027	0.765421673665713	0.441041256711466	0.00220568696220924	0.0257086940073616	H5N1_lung_1day
ENSAPLG00000010429	6.33855958414108	1.04142533469259	0.828652280974306	0.00201444620137688	0.0239409371782808	H5N1_lung_1day
ENSAPLG00000010494	51.55431342728	-0.62683911477727	0.339314709699882	0.0027560334047575202	0.0300582627366491	H5N1_lung_1day
ENSAPLG00000010503	4325.27535455779	-0.706951198640069	0.189713885442281	7.5928824113684e-6	2.2584716471217e-4	H5N1_lung_1day
ENSAPLG00000010524	156.799962073603	0.739736488005066	0.218692641578299	2.68898170750034e-5	6.7307808059143e-4	H5N1_lung_1day
ENSAPLG00000010548	14.302100681454	0.862900692430866	0.663394526439742	0.00313401274739505	0.0333332595972526	H5N1_lung_1day
ENSAPLG00000010610	25.0245259606033	-1.4692075939986	0.700926458721275	1.6475435370094e-4	0.00316830818922394	H5N1_lung_1day
ENSAPLG00000010639	7.12352257510872	1.07224546214948	0.982617361623383	0.00238604524285961	0.0272334167170903	H5N1_lung_1day
ENSAPLG00000010660	58.2045529029228	1.34061036371036	0.443747440639377	2.00448968037581e-5	5.187513594675e-4	H5N1_lung_1day
ENSAPLG00000010678	21.5560341808036	0.884258281700329	0.463910136846268	0.00106889366665604	0.0144290145060779	H5N1_lung_1day
ENSAPLG00000010732	149.610962101708	1.32370344031462	0.20025862444684	6.16507699801081e-13	5.966231556807359e-11	H5N1_lung_1day
ENSAPLG00000010740	1781.58880470339	-1.16774735768733	0.257748978776264	1.73189116654605e-7	7.43739012833621e-6	H5N1_lung_1day
ENSAPLG00000010796	106.25319906946	-0.610676216139003	0.260210317964928	7.8380802435517e-4	0.0112786281368469	H5N1_lung_1day
ENSAPLG00000010836	332.837502586496	-0.650608987443725	0.279721061900645	7.6577034050212e-4	0.011077069493874	H5N1_lung_1day
ENSAPLG00000010841	4.12288807332919	-1.19664898973279	1.4925726345833	0.00240120773643407	0.0273383568467912	H5N1_lung_1day
ENSAPLG00000010867	237.162729479384	-0.745235109304758	0.42738198023577	0.00232876188373987	0.0268471860791555	H5N1_lung_1day
ENSAPLG00000010886	683.397615492825	-0.801043782934359	0.146390390009338	3.3412249793833104e-9	1.95383462411427e-7	H5N1_lung_1day
ENSAPLG00000010913	605.208321251332	3.53342553647475	0.295162467054355	1.98038807828614e-34	9.38430792131316e-32	H5N1_lung_1day
ENSAPLG00000010933	114.401336881366	-0.703621237496036	0.315971127115644	8.87634410266e-4	0.0124595220284733	H5N1_lung_1day
ENSAPLG00000010946	166.423202164512	1.00807900859442	0.213455849881476	1.31458978868845e-7	5.82744931488927e-6	H5N1_lung_1day
ENSAPLG00000010947	78.4021900917882	0.713585102405596	0.486587425359173	0.0042565291393413	0.0419224308780826	H5N1_lung_1day
ENSAPLG00000010949	87.1785012009216	1.18696933485558	0.328632792306016	5.38487385712649e-6	1.6513089373083e-4	H5N1_lung_1day
ENSAPLG00000010951	14.2634843759012	2.82900445369236	0.683299721562224	2.51193608207533e-7	1.0492105057714e-5	H5N1_lung_1day
ENSAPLG00000010997	1460.94863723543	-0.956304669017784	0.186393455074778	2.1198482376263e-8	1.07494296979559e-6	H5N1_lung_1day
ENSAPLG00000011011	1001.51560338116	-0.855399564193787	0.142796724771074	2.02188308336943e-10	1.42485729905962e-8	H5N1_lung_1day
ENSAPLG00000011023	462.928557390455	-0.680262541040226	0.121971640448924	1.1713262388232201e-9	7.3836537494994e-8	H5N1_lung_1day
ENSAPLG00000011104	54.9725945473404	0.997773900446047	0.290423944955924	1.71325886695995e-5	4.5715734659735e-4	H5N1_lung_1day
ENSAPLG00000011121	185.083587692973	0.986701093415481	0.203444663644991	7.71340700048789e-8	3.5450715384851e-6	H5N1_lung_1day
ENSAPLG00000011122	435.785700668514	0.985241706625963	0.141816751954557	3.97918601992769e-13	3.90585530613188e-11	H5N1_lung_1day
ENSAPLG00000011142	65.2875198564925	7.32276575212878	1.18863325922782	2.5964761200064597e-12	2.28722915648262e-10	H5N1_lung_1day
ENSAPLG00000011151	410.459730208699	-0.88002868975151	0.234302831785371	7.23438338019232e-6	2.1706309259956e-4	H5N1_lung_1day
ENSAPLG00000011192	51.3988636651214	1.41940545946976	0.437926259433044	8.22826625239168e-6	2.4285988344157e-4	H5N1_lung_1day
ENSAPLG00000011193	8.57136890038669	-2.44858274745527	2.17631727400678	3.1635028197012e-4	0.00548899693792105	H5N1_lung_1day
ENSAPLG00000011195	2421.04755116936	1.01406652711123	0.160309114268575	2.24610294734949e-11	1.7637683829986702e-9	H5N1_lung_1day
ENSAPLG00000011206	2850.91717920728	2.85513169537289	0.252434599727229	4.4881622309314295e-31	1.8140095699252798e-28	H5N1_lung_1day
ENSAPLG00000011214	327.677732419764	1.18950736472113	0.372003411416525	1.93353404788167e-5	5.0479997600277e-4	H5N1_lung_1day
ENSAPLG00000011249	156.249039964985	1.03247374297449	0.262608056933385	3.00020028533186e-6	9.63288605631553e-5	H5N1_lung_1day
ENSAPLG00000011285	2121.51021273491	0.714248663623397	0.377899331805113	0.0019115716397197	0.0231036213483097	H5N1_lung_1day
ENSAPLG00000011297	13.0269162846413	3.39213126223864	1.5170719863037	3.65405936747292e-5	8.7940602150285e-4	H5N1_lung_1day
ENSAPLG00000011324	306.868971346126	0.880803656835733	0.187424598752487	1.67880151318791e-7	7.23200325837878e-6	H5N1_lung_1day
ENSAPLG00000011338	814.22495763347	3.82615260226445	0.275764601477931	4.18847749230407e-45	4.79650480827021e-42	H5N1_lung_1day
ENSAPLG00000011364	565.629492656422	1.6325907521029	0.178281454384118	1.27886165966203e-22	2.58442895986407e-20	H5N1_lung_1day
ENSAPLG00000011367	59.9058619422095	3.2624463288556	0.332051174967997	3.1815874199117e-24	7.16743841384043e-22	H5N1_lung_1day
ENSAPLG00000011451	25.5329782595808	0.753287760447409	0.530426344606121	0.0039170085385554	0.0394340888914493	H5N1_lung_1day
ENSAPLG00000011455	864.989095875694	0.584798945282708	0.227904741836937	4.307900493214e-4	0.00708124026049602	H5N1_lung_1day
ENSAPLG00000011554	36.7358480040533	0.673717022795589	0.325226480501205	0.00140990809349362	0.0181413455250837	H5N1_lung_1day
ENSAPLG00000011569	127.392208429245	1.4913541350516	0.197388469215897	2.1698458903538198e-16	2.81302096464549e-14	H5N1_lung_1day
ENSAPLG00000011588	1209.74756631648	-0.757498969074687	0.228609532328909	3.39741330147624e-5	8.2632307236967e-4	H5N1_lung_1day
ENSAPLG00000011619	729.151733988118	2.44465822975275	0.265810503882095	7.746259608902729e-22	1.3824558382537798e-19	H5N1_lung_1day
ENSAPLG00000011623	19.6877398438278	1.04306738366086	0.582907998684144	8.1177853958297e-4	0.0116322534372928	H5N1_lung_1day
ENSAPLG00000011653	8.56719218840495	1.66304340520533	0.764106009594981	1.0409952206123e-4	0.00216747823055381	H5N1_lung_1day
ENSAPLG00000011683	26.9180962867526	1.38267415779436	0.531594890098338	5.67954022537927e-5	0.00127738529913522	H5N1_lung_1day
ENSAPLG00000011707	81.983186407667	0.883291171265087	0.273123129668152	3.96478638460699e-5	9.4590441835536e-4	H5N1_lung_1day
ENSAPLG00000011710	14.5327926011696	2.11563630877232	0.613009755344201	1.93250524334816e-6	6.54100666356908e-5	H5N1_lung_1day
ENSAPLG00000011712	1272.28555325248	-0.771090398095697	0.217546908188547	1.5440422748371e-5	4.1604370472179e-4	H5N1_lung_1day
ENSAPLG00000011748	18.1371884620183	5.10488257474411	0.866464214668935	1.02793055126022e-10	7.63557926238806e-9	H5N1_lung_1day
ENSAPLG00000011779	75.2650427377772	1.2312021287451	0.434493115991841	4.63146979965879e-5	0.00106967492414977	H5N1_lung_1day
ENSAPLG00000011810	373.02167117019	4.82344772629917	0.428510097071347	1.1470718931517298e-30	4.14817419886607e-28	H5N1_lung_1day
ENSAPLG00000011824	86.3667593794952	0.594907080775968	0.266398473433346	0.00111840745384492	0.0149650975956542	H5N1_lung_1day
ENSAPLG00000011843	62.6593417280317	2.64918704221877	0.70227040140615	8.23345109148362e-7	3.06623536312108e-5	H5N1_lung_1day
ENSAPLG00000011881	998.479333473658	0.616038417471652	0.25242565630983	5.9185801799378e-4	0.00899044471322626	H5N1_lung_1day
ENSAPLG00000011921	96.8442390395408	0.703882205005196	0.212519166340309	3.40693512699725e-5	8.2717495609887e-4	H5N1_lung_1day
ENSAPLG00000011926	1928.15331195231	0.580843633081278	0.318800173717932	0.00337943249791918	0.0354018517310964	H5N1_lung_1day
ENSAPLG00000011930	18.1050682907361	0.789667294714429	0.652460349449599	0.00452170016949186	0.0436663413416424	H5N1_lung_1day
ENSAPLG00000011933	64.5200645298545	1.25402259569076	0.324484525332104	1.71796021044689e-6	5.8873339680701e-5	H5N1_lung_1day
ENSAPLG00000011940	106.097744611306	2.17204056077233	0.404429356570883	3.81747010955686e-10	2.58422040618376e-8	H5N1_lung_1day
ENSAPLG00000011950	12.5929731576169	5.06401563929029	1.17461510954018	1.62326966335869e-7	7.03689959428239e-6	H5N1_lung_1day
ENSAPLG00000011958	254.214292416031	0.741146583393474	0.203123944682511	1.04697247410841e-5	2.9482573236061e-4	H5N1_lung_1day
ENSAPLG00000011961	440.040135718976	1.09247142610112	0.14731080883274	8.818226492735971e-15	1.00148816911717e-12	H5N1_lung_1day
ENSAPLG00000011983	508.888653554879	-0.911513677271582	0.15511006222689	4.03927230074223e-10	2.69454757071843e-8	H5N1_lung_1day
ENSAPLG00000011986	256.982750663571	0.72381468522755	0.17257879545705	1.20104777171388e-6	4.28696064386808e-5	H5N1_lung_1day
ENSAPLG00000012011	43.6701169314523	1.11169223951501	0.327161551578755	1.3806058876986e-5	3.7868834548411e-4	H5N1_lung_1day
ENSAPLG00000012017	45.8917293021403	0.64161872014043	0.388609227474404	0.00401832711709074	0.0400724609891589	H5N1_lung_1day
ENSAPLG00000012030	305.2475469151	1.00913604873354	0.278903336336537	9.32024795141367e-6	2.7077980411908e-4	H5N1_lung_1day
ENSAPLG00000012062	190.451887005185	-0.707769479342419	0.27051343133645	3.0636561101026e-4	0.00534273632804957	H5N1_lung_1day
ENSAPLG00000012081	13.9634683472084	1.02893639617484	0.601615316204874	9.772699770097e-4	0.0134430871111786	H5N1_lung_1day
ENSAPLG00000012088	33.2484963312296	2.73528776133835	0.492662114491216	3.96042578495093e-10	2.65483761642906e-8	H5N1_lung_1day
ENSAPLG00000012096	4.32012550003695	1.62523660254659	1.26011479132613	7.1155453737623e-4	0.0104579491471917	H5N1_lung_1day
ENSAPLG00000012142	8.52394284038742	1.49090045849146	0.904243429222098	4.23250509613e-4	0.00698236314898186	H5N1_lung_1day
ENSAPLG00000012170	65.9761525010604	0.623983833199275	0.372920838762497	0.00408689227933644	0.040608874694607	H5N1_lung_1day
ENSAPLG00000012207	438.472937366552	1.25024070274242	0.322730424299045	1.68606315024563e-6	5.82157784187826e-5	H5N1_lung_1day
ENSAPLG00000012209	454.121453839378	1.64766706335381	0.192794491924445	3.07084359532603e-20	4.90692240546166e-18	H5N1_lung_1day
ENSAPLG00000012299	929.162089321903	-0.582787553645757	0.320525313271796	0.00338861635594584	0.0354472000317225	H5N1_lung_1day
ENSAPLG00000012318	157.47333238308	2.55976698894386	0.374038981561355	1.2952549034196e-13	1.3176926998903099e-11	H5N1_lung_1day
ENSAPLG00000012336	141.301289616046	1.21539395741385	0.216829090023103	6.260324524243741e-10	4.05798960434705e-8	H5N1_lung_1day
ENSAPLG00000012358	750.224975480502	1.14434248813796	0.14886340692226	8.36009461462078e-16	1.03499477652359e-13	H5N1_lung_1day
ENSAPLG00000012383	30.8030257203669	6.80443993636865	1.0099574700465	1.07744844101899e-13	1.12532218764904e-11	H5N1_lung_1day
ENSAPLG00000012418	89.4608296650504	-0.586711334792763	0.291364598658024	0.00205972162943885	0.0243167479654198	H5N1_lung_1day
ENSAPLG00000012421	42.5416504319777	0.633779436159866	0.323993949084309	0.00208494530159603	0.0245723141805597	H5N1_lung_1day
ENSAPLG00000012442	502.282640260082	2.52540407179983	0.267725847404506	1.03629492272112e-22	2.1908868966205597e-20	H5N1_lung_1day
ENSAPLG00000012475	24.3689800838141	2.2980433491867	0.579394895981813	3.18782990100227e-7	1.30378447915397e-5	H5N1_lung_1day
ENSAPLG00000012485	450.328511280627	-0.587187905837179	0.172807571338597	2.49250420757005e-5	6.3195558709276e-4	H5N1_lung_1day
ENSAPLG00000012503	116.6791853347	1.33224410690378	0.324234783745669	4.81182824180897e-7	1.88926124854111e-5	H5N1_lung_1day
ENSAPLG00000012510	88.0623960035229	-0.66475947049175	0.305350868392113	0.00110464068689086	0.0148386826190168	H5N1_lung_1day
ENSAPLG00000012527	185.659619639503	0.626059252866028	0.359182507456224	0.00349561128379989	0.0363089117626441	H5N1_lung_1day
ENSAPLG00000012538	90.8534193226584	1.41907766510284	0.233533975760989	1.0706714042520199e-11	8.86335327544054e-10	H5N1_lung_1day
ENSAPLG00000012595	99.3676381456341	0.83073152276352	0.25717019075934	4.27561977899738e-5	0.00100265472701335	H5N1_lung_1day
ENSAPLG00000012621	278.226047887793	0.726063496307076	0.423905390907504	0.00264169250410485	0.0292052601700796	H5N1_lung_1day
ENSAPLG00000012624	167.860651112671	2.10210286085406	0.236264706435429	3.25054772659833e-21	5.58362835736428e-19	H5N1_lung_1day
ENSAPLG00000012625	38.1536176257775	0.807413520146409	0.468577102646462	0.00195007339351304	0.0233838643749181	H5N1_lung_1day
ENSAPLG00000012628	336.37239263599	0.778100614480565	0.182023380002297	9.46690677785729e-7	3.46917954510173e-5	H5N1_lung_1day
ENSAPLG00000012637	295.078065150313	2.43356384807788	0.201561709333267	3.98051572922303e-35	2.02593507966603e-32	H5N1_lung_1day
ENSAPLG00000012641	44.8424076620754	4.97902926353754	0.627588241098783	8.63489082607944e-17	1.16333989933317e-14	H5N1_lung_1day
ENSAPLG00000012721	25.772817741984	2.21689891498128	0.443116977931682	2.82822367037503e-9	1.66804505057054e-7	H5N1_lung_1day
ENSAPLG00000012725	416.534883266372	1.25838068800682	0.134511424740777	2.22085187800907e-22	4.3598495010858095e-20	H5N1_lung_1day
ENSAPLG00000012752	245.385426104289	2.97032001218003	0.323753109807825	1.5903965883996e-21	2.76648479971991e-19	H5N1_lung_1day
ENSAPLG00000012773	55.5178136125915	2.07703374257888	0.46429863051814	2.98062028010661e-8	1.47336992407285e-6	H5N1_lung_1day
ENSAPLG00000012791	159.218152772426	0.678666418699856	0.236942930312447	1.5034246084436e-4	0.00296414074164031	H5N1_lung_1day
ENSAPLG00000012804	28.8394795154171	0.887168329992367	0.39429182931837	5.1811601719123e-4	0.00810005723349484	H5N1_lung_1day
ENSAPLG00000012816	24.3993411968189	0.672264423304596	0.393321272333779	0.00320852211133193	0.0340212275107433	H5N1_lung_1day
ENSAPLG00000012819	947.150881672506	-0.986427452605635	0.376366640456461	1.6484793736684e-4	0.00316830818922394	H5N1_lung_1day
ENSAPLG00000012901	86.4483988985612	1.11656743902685	0.302757009900725	5.3744782545933e-6	1.6513089373083e-4	H5N1_lung_1day
ENSAPLG00000012902	935.28344490634	-1.05771919778909	0.218691494658103	6.79091906377325e-8	3.14211480721791e-6	H5N1_lung_1day
ENSAPLG00000012910	66.5222899724021	1.22893352208491	0.245351305530651	1.37294622274554e-8	7.22874597431772e-7	H5N1_lung_1day
ENSAPLG00000012935	84.4523599535597	-0.783512965129058	0.406352753398805	0.00141777229992135	0.0182084363976814	H5N1_lung_1day
ENSAPLG00000012937	211.200961071523	1.02910774577374	0.173427933170664	2.32252631846407e-10	1.61192710446127e-8	H5N1_lung_1day
ENSAPLG00000012958	47.8823449600415	1.69885510979336	0.392420254618536	5.84333293266305e-8	2.73126126396788e-6	H5N1_lung_1day
ENSAPLG00000012976	182.125179135929	0.708381675494313	0.187857238476628	6.41662381192173e-6	1.9379614158995e-4	H5N1_lung_1day
ENSAPLG00000012985	58.793391301536	1.13562300185669	0.406494335870107	6.87552844626389e-5	0.00150451452083692	H5N1_lung_1day
ENSAPLG00000013035	192.040670826465	0.720085216107218	0.323200473787661	8.5153768214334e-4	0.0120637431216638	H5N1_lung_1day
ENSAPLG00000013085	489.278341767183	-0.923914256507203	0.267284450338266	1.8668712483314698e-05	4.9240968703591e-4	H5N1_lung_1day
ENSAPLG00000013124	186.360079457193	0.596857613052719	0.22253797146012	2.9366373969391e-4	0.00514735600876764	H5N1_lung_1day
ENSAPLG00000013129	168.093186943641	1.46280563481247	0.243941294846334	1.3774138997138299e-11	1.12669177439687e-9	H5N1_lung_1day
ENSAPLG00000013153	20.3060423367398	-0.815843407969485	0.707012735302379	0.00441626356660707	0.0430886491426917	H5N1_lung_1day
ENSAPLG00000013155	5.2877875140674	-0.908240643311507	1.39087760787103	0.00445667567728389	0.0432817223726044	H5N1_lung_1day
ENSAPLG00000013164	23.2996219330902	-0.748148863109276	0.510083872064607	0.00372478201025579	0.0379717762499519	H5N1_lung_1day
ENSAPLG00000013187	317.827238098414	3.76503993646112	0.345329133761462	4.79964593808242e-29	1.53387754607276e-26	H5N1_lung_1day
ENSAPLG00000013205	587.546506774633	-0.770898261445891	0.274572153375401	1.6210616236755e-4	0.00314641650177242	H5N1_lung_1day
ENSAPLG00000013210	85.2934754208497	0.897795588734499	0.419796807493538	6.3904192000707e-4	0.00958702408814113	H5N1_lung_1day
ENSAPLG00000013226	4076.39780595604	3.6117538512708	0.215277682025412	1.50397485831877e-64	4.13352450060331e-61	H5N1_lung_1day
ENSAPLG00000013228	53.489866330724	1.35947074125717	0.485640030445493	3.54979066535058e-5	8.5882435428252e-4	H5N1_lung_1day
ENSAPLG00000013236	144.477997339894	-0.654844189531909	0.292023295196513	9.5160975115321e-4	0.0132358514173557	H5N1_lung_1day
ENSAPLG00000013255	771.241366017654	1.31499605639985	0.202918821146613	1.55352907047357e-12	1.41381433685085e-10	H5N1_lung_1day
ENSAPLG00000013283	88.3056988317172	-0.966787365258092	0.278005493040556	1.61248912942307e-5	4.3363650912978e-4	H5N1_lung_1day
ENSAPLG00000013290	31.5719569024588	2.76432682903065	0.428968184144778	2.3332891337864497e-12	2.06864898558021e-10	H5N1_lung_1day
ENSAPLG00000013296	90.422052188153	1.08764141877485	0.448245660197802	1.9174574348205e-4	0.00358987739363818	H5N1_lung_1day
ENSAPLG00000013297	15.2646071711547	0.754963776313012	0.623877076840019	0.00513506496418331	0.0480695250257541	H5N1_lung_1day
ENSAPLG00000013298	276.193622208745	-0.749994982829594	0.230173745675078	4.08407352492259e-5	9.6764376516355e-4	H5N1_lung_1day
ENSAPLG00000013324	70.3812691319303	0.708414940468581	0.247921980862507	1.496694612136e-4	0.0029551116896513	H5N1_lung_1day
ENSAPLG00000013348	47.4467649953801	2.20956678065155	0.4367642141969	2.1046486299339704e-9	1.27410050539879e-7	H5N1_lung_1day
ENSAPLG00000013378	115.488894714648	-0.756998191072001	0.394691121107631	0.0015751307895821	0.0198582085416855	H5N1_lung_1day
ENSAPLG00000013380	126.355780847194	-0.589037332466572	0.303807877412737	0.00247545909381637	0.0278834089075611	H5N1_lung_1day
ENSAPLG00000013396	671.040541004564	1.61580915055948	0.130143474659128	4.6579978409636e-38	2.78305244915312e-35	H5N1_lung_1day
ENSAPLG00000013409	112.330595526544	1.26681960817433	0.264324343042857	3.21616514823745e-8	1.57844790953854e-6	H5N1_lung_1day
ENSAPLG00000013412	71.7183478511266	0.767910069060001	0.364314612612271	0.00100365262583643	0.0137784159682759	H5N1_lung_1day
ENSAPLG00000013415	86.5656827983466	-0.744535889487282	0.509516452244904	0.00380816844266333	0.0386498159077397	H5N1_lung_1day
ENSAPLG00000013419	2.92905879701574	1.33087635927799	1.5224058719041	0.00182661506019789	0.0223344641163471	H5N1_lung_1day
ENSAPLG00000013423	94.6317165143116	0.707091984427411	0.289944680197612	5.0422366868834e-4	0.00795527170506922	H5N1_lung_1day
ENSAPLG00000013429	575.712930573274	-0.844177446215675	0.231688111653008	1.09087944821986e-5	3.0656166416027e-4	H5N1_lung_1day
ENSAPLG00000013447	24.2648448573499	-1.26633998397274	0.623927337062877	2.8337553524088e-4	0.00499890449971791	H5N1_lung_1day
ENSAPLG00000013519	7.55228443030049	-0.943669849974163	0.885393587373353	0.00335611999702617	0.0352328502667179	H5N1_lung_1day
ENSAPLG00000013527	75.8303349409632	1.10907893254043	0.268127424884812	1.10242032896234e-6	4.00779369328054e-5	H5N1_lung_1day
ENSAPLG00000013556	159.066808671056	1.03124786971284	0.242038848441841	8.70316298603456e-7	3.20640390761627e-5	H5N1_lung_1day
ENSAPLG00000013558	47.048918982138	0.699388706900192	0.334610732371447	0.00125958821028401	0.0166435203708873	H5N1_lung_1day
ENSAPLG00000013570	21.1491537881733	1.3119827607362	0.638028595283619	2.4200414029205e-4	0.00438736265949001	H5N1_lung_1day
ENSAPLG00000013582	972.800058291772	0.746669731647662	0.250345621562457	9.86741341263208e-5	0.00207336383970015	H5N1_lung_1day
ENSAPLG00000013593	36.7650786664419	1.01724137331419	0.37967108837568603	1.3078900568469e-4	0.00263921074319973	H5N1_lung_1day
ENSAPLG00000013603	76.7535470002562	-0.953172749534789	0.27502128081557	1.72045040138837e-5	4.5730037554891e-4	H5N1_lung_1day
ENSAPLG00000013617	235.572990892735	1.15435218550776	0.253613715504209	1.67646578405646e-7	7.23200325837878e-6	H5N1_lung_1day
ENSAPLG00000013648	56.2697327176508	2.14519855717463	0.398699616513922	3.42501580345936e-10	2.34162025727057e-8	H5N1_lung_1day
ENSAPLG00000013654	16.5448084099194	1.11280272946604	0.809953785677234	0.00141200619321353	0.018151346218092	H5N1_lung_1day
ENSAPLG00000013668	108.632037831891	0.784846183076772	0.288723489311314	2.0458930114762e-4	0.00378903797354529	H5N1_lung_1day
ENSAPLG00000013725	273.776636438837	0.941933223898247	0.169205288790781	2.24269142960969e-9	1.33995937503028e-7	H5N1_lung_1day
ENSAPLG00000013790	95.7457238417151	-0.943638720898939	0.300357048004833	4.65667492653098e-5	0.00107369172550988	H5N1_lung_1day
ENSAPLG00000013873	1705.42665962525	0.778935217906172	0.230498368118774	2.71902668602328e-5	6.7812821632181e-4	H5N1_lung_1day
ENSAPLG00000013876	149.820328610693	-0.914832992731206	0.245250778587029	7.65006595067624e-6	2.2705660106737e-4	H5N1_lung_1day
ENSAPLG00000013877	30.6927998844221	2.32554652728562	0.339837007384657	7.44275987704853e-14	7.86756971003083e-12	H5N1_lung_1day
ENSAPLG00000013878	457.924606741522	0.891142688899253	0.211174147203202	1.27141446708287e-6	4.50303546563215e-5	H5N1_lung_1day
ENSAPLG00000013888	64.6645349794466	0.793316736041462	0.603098412199378	0.00390475119551579	0.0393972767465331	H5N1_lung_1day
ENSAPLG00000013901	106.933569415821	0.829042990275856	0.186316604255964	4.84289667856274e-7	1.89604234064984e-5	H5N1_lung_1day
ENSAPLG00000013902	30.0038713487443	0.667192651391617	0.382939948069745	0.00304985740621336	0.0325903114122737	H5N1_lung_1day
ENSAPLG00000013916	23.7835381218253	-1.21278432764603	0.477833679624061	1.0264552775687e-4	0.00214431188867201	H5N1_lung_1day
ENSAPLG00000013923	756.073358812836	-0.755069240955196	0.220731356176295	2.36369037026055e-5	6.0487584856835e-4	H5N1_lung_1day
ENSAPLG00000013935	181.850193891644	-2.16564527241933	0.58803181727003	8.56491496356687e-7	3.16987431591854e-5	H5N1_lung_1day
ENSAPLG00000013939	98.370720828618	0.716002637427793	0.308603787317872	6.7918780593627e-4	0.0100585730903363	H5N1_lung_1day
ENSAPLG00000013963	114.689289721578	-0.629579651414582	0.241127253719156	3.4802075347277e-4	0.00596321844666189	H5N1_lung_1day
ENSAPLG00000013971	174.929187846626	-0.799344997213327	0.38041250368777	9.3117469245446e-4	0.0130175001258487	H5N1_lung_1day
ENSAPLG00000013972	31.4911768523555	1.29902355558871	0.478252462756538	5.18846677585044e-5	0.00118438389424812	H5N1_lung_1day
ENSAPLG00000013999	586.64033028954	2.84193848047642	0.245628260884827	2.26921468803553e-32	9.744858825932569e-30	H5N1_lung_1day
ENSAPLG00000014051	155.007901099568	0.616021130538928	0.188704103161253	4.02570665039484e-5	9.5711523857657e-4	H5N1_lung_1day
ENSAPLG00000014057	360.111604280443	1.77814235099692	0.212665930957193	1.32249357974767e-19	2.06519395146506e-17	H5N1_lung_1day
ENSAPLG00000014066	90.4665380287362	-0.699902249632397	0.272094962622212	3.5169492120918e-4	0.0060186694984515	H5N1_lung_1day
ENSAPLG00000014071	4.09042800523701	0.942937721219143	0.923059008478044	0.00354441164504846	0.0366220337039518	H5N1_lung_1day
ENSAPLG00000014073	146.625391892901	1.15126496266169	0.247557193013936	1.09734829420428e-7	4.89602605810234e-6	H5N1_lung_1day
ENSAPLG00000014081	620.901253400976	1.06299381251681	0.157444616228365	1.15494564363874e-12	1.0769229543513201e-10	H5N1_lung_1day
ENSAPLG00000014085	82.8198991380024	1.18001219891222	0.535349007237454	2.4076475366643e-4	0.00437065950447046	H5N1_lung_1day
ENSAPLG00000014095	168.264792649332	-0.750648332627315	0.194610515948843	4.83914532733422e-6	1.4910209661037e-4	H5N1_lung_1day
ENSAPLG00000014098	316.407286718847	1.71984006062308	0.260593689924827	1.08093820964688e-13	1.12532218764904e-11	H5N1_lung_1day
ENSAPLG00000014106	188.789859626555	-0.801719830018389	0.392135885668412	0.00104718664398144	0.0142576417848343	H5N1_lung_1day
ENSAPLG00000014121	96.6421871582819	-1.61418930576667	0.343495952742522	1.14358728765042e-8	6.06763571694676e-7	H5N1_lung_1day
ENSAPLG00000014150	42.5693791834868	2.12966970860496	0.33575580497811	1.11082985048639e-12	1.04554957571123e-10	H5N1_lung_1day
ENSAPLG00000014208	79.8826140053415	-0.712428325638609	0.300189048708629	5.9509759467774e-4	0.00902630369322462	H5N1_lung_1day
ENSAPLG00000014212	108.028242969944	1.50481196010258	0.239902061599109	1.90522532188949e-12	1.71121610283695e-10	H5N1_lung_1day
ENSAPLG00000014219	1088.9076437594	0.823878763863713	0.334308037204803	3.7013045268742e-4	0.00629496618914681	H5N1_lung_1day
ENSAPLG00000014262	445.391007804843	2.25080034427535	0.240977317262179	1.08573135182936e-22	2.2606242783089498e-20	H5N1_lung_1day
ENSAPLG00000014278	88.7016425321411	2.36932298176159	0.2910822375262	5.6737608562419e-18	8.294555498561301e-16	H5N1_lung_1day
ENSAPLG00000014281	166.507152284787	0.704651676679799	0.202391700033818	1.87486484980603e-5	4.9357074264433e-4	H5N1_lung_1day
ENSAPLG00000014305	199.713943304131	0.702454976149132	0.454007951901394	0.00389195043997848	0.0393258698133708	H5N1_lung_1day
ENSAPLG00000014325	139.82352227191	0.622688557115597	0.333061720146499	0.00265001874351363	0.029273760107206	H5N1_lung_1day
ENSAPLG00000014341	10.0675971316206	1.00274308321316	0.942173322521071	0.00289919817901998	0.0313213690063621	H5N1_lung_1day
ENSAPLG00000014348	1109.23181576273	0.87349431249810106	0.278176667073427	5.3323792014535e-5	0.00121521650060322	H5N1_lung_1day
ENSAPLG00000014351	78.1019980078069	1.64873879971394	0.34089471145573	5.230797326421651e-9	2.9220169455157e-7	H5N1_lung_1day
ENSAPLG00000014365	304.857319067091	0.660859885925192	0.18617772231287	1.42125868308655e-5	3.8522557836243e-4	H5N1_lung_1day
ENSAPLG00000014378	238.571762254459	0.749043614952885	0.17511542978157	8.89065882596614e-7	3.26672282316649e-5	H5N1_lung_1day
ENSAPLG00000014412	561.44994072709	1.91745119246869	0.311720662968934	2.2939271563024697e-12	2.04695759622782e-10	H5N1_lung_1day
ENSAPLG00000014513	1032.26910859017	-0.90995651199723	0.264395857180385	2.00144940682512e-5	5.187513594675e-4	H5N1_lung_1day
ENSAPLG00000014515	760.438018690379	2.33180993637985	0.371403154936656	2.9244950969568497e-12	2.55977144091599e-10	H5N1_lung_1day
ENSAPLG00000014518	295.527730309019	0.933452066842747	0.159398013560073	4.48381402200918e-10	2.96233520627164e-8	H5N1_lung_1day
ENSAPLG00000014526	142.83797875735	4.01918321238839	0.494983561675222	1.9934064790847e-17	2.8240610139775102e-15	H5N1_lung_1day
ENSAPLG00000014540	1953.80249723382	0.745774514514376	0.166027560214884	3.48621943735613e-7	1.40904786788671e-5	H5N1_lung_1day
ENSAPLG00000014558	125.199931447945	-0.888544951883822	0.325869192970118	1.6352531532807e-4	0.00316502096230765	H5N1_lung_1day
ENSAPLG00000014572	72.3606776220689	2.43896901393552	0.447520238918822	4.29708911584582e-10	2.85268592415233e-8	H5N1_lung_1day
ENSAPLG00000014582	1192.42504443695	-1.11731534947731	0.209928904851874	4.8836965845417605e-9	2.73925544754175e-7	H5N1_lung_1day
ENSAPLG00000014599	1357.22925173202	-0.9345812760213	0.171045904231721	3.92706855984293e-9	2.27703696832749e-7	H5N1_lung_1day
ENSAPLG00000014604	1742.69426894301	3.9278088085488	0.199785821433332	2.45486871316451e-87	1.6867402928153397e-83	H5N1_lung_1day
ENSAPLG00000014606	321.267769379945	-0.7400110858129	0.252359209145603	1.1573528571167e-4	0.00239163052067653	H5N1_lung_1day
ENSAPLG00000014652	75.9581816401495	-1.44123300066505	0.367003126511643	6.54204816784444e-7	2.47660677472502e-5	H5N1_lung_1day
ENSAPLG00000014658	411.760202856258	0.704907300780832	0.133215197770926	6.21428851144592e-9	3.38876002874166e-7	H5N1_lung_1day
ENSAPLG00000014667	10.9172375564942	1.7224115917923	1.28485003202107	5.8187804550747e-4	0.00887477036777331	H5N1_lung_1day
ENSAPLG00000014680	34.6312018039809	-1.60522262385874	0.451215985635636	1.76990195181615e-6	6.03523390120536e-5	H5N1_lung_1day
ENSAPLG00000014775	154.799654243925	2.44164584136577	0.184773741849471	2.16477123522757e-41	1.8592678946560801e-38	H5N1_lung_1day
ENSAPLG00000014776	47.0716148818049	0.682949788101169	0.337393434422559	0.00154287941923844	0.0195592702759914	H5N1_lung_1day
ENSAPLG00000014807	119.585831946959	-0.739845230138657	0.366627285329718	0.00133343743295241	0.0174018017128509	H5N1_lung_1day
ENSAPLG00000014840	159.819339060815	1.84507933430294	0.272760187936494	3.44565918321518e-14	3.75795622982087e-12	H5N1_lung_1day
ENSAPLG00000014857	202.247735015511	0.660073461381695	0.359018762193548	0.00253560182550631	0.0282803454915717	H5N1_lung_1day
ENSAPLG00000014881	188.298322116183	3.85804534494076	0.27687869911702	1.8626010349934997e-45	2.3268966748073297e-42	H5N1_lung_1day
ENSAPLG00000014928	116.629636062202	-0.953450621060239	0.438174517485148	4.9757901781419e-4	0.00788665612780001	H5N1_lung_1day
ENSAPLG00000014969	253.935674328181	0.619868917818204	0.332505566811215	0.00270680349947748	0.0297813400238747	H5N1_lung_1day
ENSAPLG00000014982	97.469005399597	-0.780673608802595	0.37019728568179	9.660278930231e-4	0.013355287028092	H5N1_lung_1day
ENSAPLG00000015000	23.2698125040073	2.05941477812543	0.730216220852924	1.42116055708404e-5	3.8522557836243e-4	H5N1_lung_1day
ENSAPLG00000015013	48.7329279823276	0.941102754421699	0.375933018419251	2.4836260365021e-4	0.00449078802547531	H5N1_lung_1day
ENSAPLG00000015061	37.5285519316045	1.08142264017358	0.426675892149803	1.5238035772879e-4	0.00298292147565405	H5N1_lung_1day
ENSAPLG00000015062	304.446563157388	1.07088436381318	0.20635506039086501	1.17300767105395e-8	6.1997966983167e-7	H5N1_lung_1day
ENSAPLG00000015091	980.617669175988	4.89202033378157	0.353515448347519	8.337251812820549e-45	8.813116493213839e-42	H5N1_lung_1day
ENSAPLG00000015100	94.8962674069882	1.54613805865132	0.302262966185962	1.6019194630454801e-9	1.00061714823504e-7	H5N1_lung_1day
ENSAPLG00000015111	92.2847237767442	1.02315335734818	0.250004915372399	1.70129335407494e-6	5.85944192273129e-5	H5N1_lung_1day
ENSAPLG00000015158	268.703783041185	0.814322529515039	0.172275207568205	1.39418849724168e-7	6.14068536188948e-6	H5N1_lung_1day
ENSAPLG00000015159	77.6595671201962	0.752003706754381	0.454596139784836	0.00268574925813293	0.0295733704369092	H5N1_lung_1day
ENSAPLG00000015194	87.0687486036478	1.55495527309454	0.379104280543831	2.21111841810522e-7	9.34928901587752e-6	H5N1_lung_1day
ENSAPLG00000015199	72.0360833809028	1.33541101097695	0.210840759679974	3.5343974393836798e-12	3.07403098810194e-10	H5N1_lung_1day
ENSAPLG00000015210	191.712508261028	0.912205780628805	0.250168809740387	1.02118833770879e-5	2.9054182477834e-4	H5N1_lung_1day
ENSAPLG00000015242	103.267203341597	-0.746604460380966	0.331527329287621	7.5280805081819e-4	0.010935611241378	H5N1_lung_1day
ENSAPLG00000015252	8.95706686818425	1.85890233217836	0.926190558612236	1.2835294404305e-4	0.00260151350595817	H5N1_lung_1day
ENSAPLG00000015276	136.838236940543	0.801478706153055	0.253142036794153	5.3560743768687e-5	0.00121859559746572	H5N1_lung_1day
ENSAPLG00000015277	61.0087902499996	0.738594817374183	0.356943523877743	0.0011903674492819	0.0158201445725647	H5N1_lung_1day
ENSAPLG00000015281	731.152330075288	-0.614751784541275	0.258114854304039	7.0349737944098e-4	0.0103616945211983	H5N1_lung_1day
ENSAPLG00000015298	362.151820039471	0.899600442234749	0.39262267294066	4.5571872022771e-4	0.00738816539702034	H5N1_lung_1day
ENSAPLG00000015342	190.760187743368	-0.62731230096142	0.248750837386502	4.5645120230463e-4	0.00738816539702034	H5N1_lung_1day
ENSAPLG00000015349	45.9842789335791	0.791015246755795	0.377232720059194	9.6328332802789e-4	0.0133307547771998	H5N1_lung_1day
ENSAPLG00000015384	1033.19952993127	-1.01727555345311	0.207908604322812	5.88848271858324e-8	2.74303489894139e-6	H5N1_lung_1day
ENSAPLG00000015410	102.253848857084	1.41748144218645	0.296250737264567	1.54258690113329e-8	8.02963227097486e-7	H5N1_lung_1day
ENSAPLG00000015412	19.3827513167785	0.806682969300174	0.555567395128139	0.00306516092925707	0.032702982523176	H5N1_lung_1day
ENSAPLG00000015420	99.4969976494313	1.19847042403748	0.221808101321651	2.1007238353004903e-9	1.27410050539879e-7	H5N1_lung_1day
ENSAPLG00000015442	482.42751807303	0.834238570487971	0.231210739581997	1.23715965995423e-5	3.4207340134992e-4	H5N1_lung_1day
ENSAPLG00000015452	28.7353046391396	2.40385586674806	0.604633003541915	3.35135762289795e-7	1.35853558860955e-5	H5N1_lung_1day
ENSAPLG00000015453	113.177901283328	1.04070863774631	0.509385536400703	5.0040735710252e-4	0.00792234781256089	H5N1_lung_1day
ENSAPLG00000015473	4.20650031495876	3.21252902354977	2.26980121472128	1.1611909120261e-4	0.00239595878574527	H5N1_lung_1day
ENSAPLG00000015483	58.181827139216	0.614927662243737	0.27355807104098	0.00102492228801674	0.0140233555739944	H5N1_lung_1day
ENSAPLG00000015518	1390.48618841313	6.60241802293172	0.418865439265368	6.0282854540466205e-58	1.38067831182514e-54	H5N1_lung_1day
ENSAPLG00000015580	2094.69948310172	0.670102961876789	0.128139508443653	7.47192605337685e-9	4.04248849706711e-7	H5N1_lung_1day
ENSAPLG00000015632	214.87942500295	1.43622738595899	0.2791393627802	2.19732214669725e-9	1.32040073731017e-7	H5N1_lung_1day
ENSAPLG00000015637	5.70551833935038	-0.847444218118872	0.989061713130917	0.00536689659416619	0.0494979147631086	H5N1_lung_1day
ENSAPLG00000015648	16.4320299565069	1.08752870938153	0.548824764824366	4.9381771244174e-4	0.00786331750217209	H5N1_lung_1day
ENSAPLG00000015652	142.451433124712	-0.887262001444602	0.587905544198006	0.00212536818411677	0.0249417673664669	H5N1_lung_1day
ENSAPLG00000015653	210.702363140869	0.942478989837513	0.222070350662942	1.10878247943535e-6	4.02028729087088e-5	H5N1_lung_1day
ENSAPLG00000015655	85.5871194755048	2.15322933229703	0.221698783975119	2.04782400748179e-24	4.6901995851358e-22	H5N1_lung_1day
ENSAPLG00000015665	168.619120825395	-0.929535321846621	0.286999326126202	3.61005790942994e-5	8.7187022480467e-4	H5N1_lung_1day
ENSAPLG00000015669	506.294211112135	0.58170911074896	0.196149356263811	1.1828595013192e-4	0.0024297242551763	H5N1_lung_1day
ENSAPLG00000015670	41.5708345059877	0.640296831423749	0.37429356448952	0.00357065429585523	0.0368101510379915	H5N1_lung_1day
ENSAPLG00000015724	1466.18826125884	-1.02183746605534	0.13216672237292	1.0960412464737901e-15	1.33290254947282e-13	H5N1_lung_1day
ENSAPLG00000015725	539.440474218603	-0.92204960015013	0.245153226581517	6.8123091961213e-6	2.0529551090591e-4	H5N1_lung_1day
ENSAPLG00000015753	16.2654820903397	-1.21916128401433	0.842006982393218	9.8926427167329e-4	0.0135944696213345	H5N1_lung_1day
ENSAPLG00000015755	4.69783009388714	0.866338254257018	0.915794995431592	0.00472296576387884	0.0450901143731777	H5N1_lung_1day
ENSAPLG00000015760	614.377751517586	0.716500446746809	0.23324146245559	7.58173971693791e-5	0.00164076011323088	H5N1_lung_1day
ENSAPLG00000015766	64.9233470750243	-1.18135244277809	0.440689750860455	7.94160711688662e-5	0.00169989976635913	H5N1_lung_1day
ENSAPLG00000015787	1265.71671347803	-1.08010859465097	0.148987255827767	3.20676892063964e-14	3.5253934805943996e-12	H5N1_lung_1day
ENSAPLG00000015805	15.6132151328155	2.94118031234208	0.48078252777458	2.03055592314011e-11	1.6129421673867902e-9	H5N1_lung_1day
ENSAPLG00000015853	2438.56286172176	-0.901350435583308	0.181352496507894	4.80741332684443e-8	2.30186320339708e-6	H5N1_lung_1day
ENSAPLG00000015879	51.6971036849397	0.805055156535559	0.292609896576003	1.8064752006602e-4	0.00342408030447913	H5N1_lung_1day
ENSAPLG00000015886	276.522936793988	0.96891611212678	0.202546560621349	1.07961186787746e-7	4.84837460404318e-6	H5N1_lung_1day
ENSAPLG00000015907	865.244005065252	-0.976056340941198	0.149374224767716	6.553006552179559e-12	5.45766157818494e-10	H5N1_lung_1day
ENSAPLG00000015943	116.538108945386	0.93404304690568	0.279424678523471	2.61597270450187e-5	6.5840104222096e-4	H5N1_lung_1day
ENSAPLG00000015955	305.309440362032	3.03933824373781	0.354590066808955	3.4761437584251298e-19	5.2493590690415604e-17	H5N1_lung_1day
ENSAPLG00000015966	1531.58154097403	-0.845069251662791	0.164718031744911	2.13032766921447e-8	1.07628539817446e-6	H5N1_lung_1day
ENSAPLG00000015976	709.269196531147	5.99004211285322	0.288379020799021	1.75320934584067e-97	2.40926028305425e-93	H5N1_lung_1day
ENSAPLG00000015982	186.11430556473	-0.681670017149209	0.303020912387099	8.7992120875012e-4	0.0123638826693704	H5N1_lung_1day
ENSAPLG00000015985	113.95231972198	-0.701699936006322	0.306520039576888	7.5917945568381e-4	0.0109933025079104	H5N1_lung_1day
ENSAPLG00000015989	100.413665794556	3.90217177451565	0.417923527781574	4.32275073892911e-22	8.02746495329241e-20	H5N1_lung_1day
ENSAPLG00000016019	45.3029174246175	6.30685121070065	0.713182633060755	1.2474259458725899e-20	2.06531654797363e-18	H5N1_lung_1day
ENSAPLG00000016034	72.1041174303027	1.49940300697746	0.572315080153687	4.25295497818969e-5	9.9904456940654e-4	H5N1_lung_1day
ENSAPLG00000016050	2.92730179657655	0.895989709004869	1.33438341963642	0.00474928589493793	0.0452912468898245	H5N1_lung_1day
ENSAPLG00000016062	1231.25675192302	-0.59222527983736	0.179118467238465	3.49534358824359e-5	8.4714306154573e-4	H5N1_lung_1day
ENSAPLG00000016069	239.948276343464	0.720589144953551	0.177636253613092	2.10876487029488e-6	7.0679626457542e-5	H5N1_lung_1day
ENSAPLG00000016114	209.592105215715	1.16160946885001	0.263262608756186	2.95096727297607e-7	1.21051320194738e-5	H5N1_lung_1day
ENSAPLG00000016124	3128.89208899558	-0.659895338180924	0.2999733569122	0.0010528956449003	0.0142832102193682	H5N1_lung_1day
ENSAPLG00000016180	65.0698325444116	1.03035060534803	0.305942012235891	1.93588696953475e-5	5.0479997600277e-4	H5N1_lung_1day
ENSAPLG00000016201	11.1144058088293	2.66110891962434	0.639068575010978	2.028844312268e-7	8.60505510468728e-6	H5N1_lung_1day
ENSAPLG00000016213	30.6967003708021	0.908030290035246	0.449425100138696	7.9017882585181e-4	0.0113584073481753	H5N1_lung_1day
ENSAPLG00000016221	334.69394860209	2.89276339768659	0.22851274512061	3.9498449747749e-38	2.46721680197076e-35	H5N1_lung_1day
ENSAPLG00000016228	490.936488464344	0.631113255466473	0.192392679484354	3.78910447633253e-5	9.0872379954208e-4	H5N1_lung_1day
ENSAPLG00000016230	346.280191035284	0.87174524653665	0.241829381594438	1.22536455379526e-5	3.4018100400514e-4	H5N1_lung_1day
ENSAPLG00000016234	229.326094207337	0.606425645020104	0.158021819491021	4.40492359480948e-6	1.3633436945917e-4	H5N1_lung_1day
ENSAPLG00000016250	163.226258771387	-0.805634186587902	0.204185033642101	3.62649787784925e-6	1.1377930099864e-4	H5N1_lung_1day
ENSAPLG00000016258	1795.94273935161	-1.01444766118447	0.204989328550224	4.55754162303588e-8	2.19753463100909e-6	H5N1_lung_1day
ENSAPLG00000016263	66.3902998218959	1.36988608371078	0.480252413934556	2.98757563734701e-5	7.3575742667424e-4	H5N1_lung_1day
ENSAPLG00000016268	58.8161323295463	-0.603204156707818	0.371183776310963	0.00486365640195085	0.0460848972839178	H5N1_lung_1day
ENSAPLG00000016276	852.702397454003	1.53962285723527	0.144140097374199	4.14965157569362e-29	1.35772647507575e-26	H5N1_lung_1day
ENSAPLG00000016286	244.929813826089	0.633449160049608	0.327635247603621	0.00220492517302775	0.0257086940073616	H5N1_lung_1day
ENSAPLG00000016299	84.7626849814159	-0.831185415185599	0.321671992851359	2.6878643523241e-4	0.00477834824445514	H5N1_lung_1day
ENSAPLG00000016306	34.1370263427229	0.780337807849985	0.35377757293569	7.7289739460515e-4	0.011156676467084	H5N1_lung_1day
ENSAPLG00000016307	61.6011460061306	-0.586728675012073	0.274939760072851	0.00149787512621609	0.0190350664430023	H5N1_lung_1day
ENSAPLG00000016313	44.9683051769524	0.642416407779144	0.381500753551085	0.00374775200480583	0.0381776190141155	H5N1_lung_1day
ENSAPLG00000016329	2.73596115318965	1.34913501003348	1.59881670036981	0.00176918234585348	0.0217850392443714	H5N1_lung_1day
ENSAPLG00000016336	55.7869615746068	-0.817285016588529	0.361209284321654	6.129585631202e-4	0.00924618723863643	H5N1_lung_1day
ENSAPLG00000016346	29.0836028803873	1.14547714738445	0.341960782154735	1.42859298228861e-5	3.8645127485453e-4	H5N1_lung_1day
ENSAPLG00000016350	286.35390338547	0.747601477359443	0.197172161683736	6.18940234690467e-6	1.8775886766261e-4	H5N1_lung_1day
ENSAPLG00000016379	85.3952844738412	0.792415674320923	0.572120034267988	0.00355951020406898	0.0367504051272095	H5N1_lung_1day
ENSAPLG00000016381	11.0476084866101	1.41750196003197	0.898985450142923	5.4585526130411e-4	0.00846630135535122	H5N1_lung_1day
ENSAPLG00000016406	46517.2042151969	-0.822073590612888	0.432883114512932	0.00132798826154355	0.0173636676404676	H5N1_lung_1day
ENSAPLG00000016424	126.077114061794	-0.709307254097032	0.20869054816177	2.5215302333633e-5	6.3696449387644e-4	H5N1_lung_1day
ENSAPLG00000016438	54.4602170290045	2.34330666138768	0.672130233893207	1.84344679977452e-6	6.27045691151025e-5	H5N1_lung_1day
ENSAPLG00000016445	108.044697408427	0.608645311228042	0.324205895300739	0.00271490668704945	0.0298208654925958	H5N1_lung_1day
ENSAPLG00000016488	17.8132916219551	1.8118421008235	1.05618797348482	2.5449900710545e-4	0.00459569691937344	H5N1_lung_1day
ENSAPLG00000016523	12.7987964479972	3.32859684548278	0.809944733487258	3.61058572792502e-7	1.45503428366996e-5	H5N1_lung_1day
ENSAPLG00000016537	10.8436130792843	0.798964959344786	0.678950480928584	0.00455456063790653	0.0438911446606673	H5N1_lung_1day
ENSAPLG00000016561	83.6003596897962	2.25127835372622	0.456990154148664	4.38911336515793e-9	2.52364836251047e-7	H5N1_lung_1day
ENSAPLG00000016644	456.433500324533	1.02201412395743	0.218755683527815	1.59139625109656e-7	6.92055926663572e-6	H5N1_lung_1day
ENSAPLG00000016648	45.7203155625378	2.39868290132676	0.4460523685723	5.82989541649973e-10	3.79689207647105e-8	H5N1_lung_1day
ENSAPLG00000016696	37.6298666230856	2.4097820143843798	0.545806528715691	5.74518571955289e-8	2.69455092689747e-6	H5N1_lung_1day
ENSAPLG00000016703	8.1905056568687	2.40963724505508	1.00907446437047	3.92319894732778e-5	9.3761043363788e-4	H5N1_lung_1day
ENSAPLG00000016736	7.71587055210226	1.453941968095	0.814964870802817	3.3682017253419e-4	0.00580022908642213	H5N1_lung_1day
ENSAPLG00000016748	3.14912706914491	1.61545528365651	1.47986383031742	9.7322100986864e-4	0.0134142458551805	H5N1_lung_1day
ENSAPLG00000016750	21.4099160687502	1.31572580341729	0.500757791392266	6.23888839264955e-5	0.00138059266170354	H5N1_lung_1day
ENSAPLG00000016802	12.9902951380815	2.32339301285473	0.832869122690278	1.47020390324056e-5	3.9692616971182e-4	H5N1_lung_1day
ENSAPLG00000016901	39.0207924819031	1.03913065603812	0.517940261981363	5.4114910098235e-4	0.00841229744988638	H5N1_lung_1day
ENSAPLG00000017019	4.44523365202475	2.91325699455447	1.84616646376372	1.3887854209056e-4	0.00277393739158213	H5N1_lung_1day
ENSAPLG00000017129	107.791543365119	0.907859205060138	0.331689066110643	1.5213519031296e-4	0.00298291047492054	H5N1_lung_1day
ENSAPLG00000017140	69.4690308024587	-0.598814364489467	0.314534546188022	0.00262275219700268	0.029064408750175	H5N1_lung_1day
ENSAPLG00000017215	280.64249115009	4.80748417851615	0.453995131344395	1.73901992026371e-27	5.0845982434604e-25	H5N1_lung_1day
ENSAPLG00000017228	39.8419320304438	2.03370284075005	0.452923871098855	2.64455566067035e-8	1.32150850505207e-6	H5N1_lung_1day
ENSAPLG00000017350	27.7857918040939	-0.886877748873255	0.696444829231684	0.0030137969301989	0.0322802785773915	H5N1_lung_1day
ENSAPLG00000017424	12.7548006327932	-0.763790640642409	0.659590575318544	0.00527559065248654	0.0488854799369319	H5N1_lung_1day
ENSAPLG00000017524	164.68579170358	-0.992519541363476	0.27577282199312	1.03245367467105e-5	2.9143524260733e-4	H5N1_lung_1day
ENSAPLG00000017558	6.45759417296278	2.2354260707707	1.16173419635375	1.1917056786602e-4	0.00244125869647463	H5N1_lung_1day
ENSAPLG00000017568	482.93506641306	0.650393261123912	0.125052652262429	8.03380318527658e-9	4.32943228910082e-7	H5N1_lung_1day
ENSAPLG00000017615	1064.57984933178	-1.29128046273725	0.264652724903498	1.8575450843362e-8	9.59638516877746e-7	H5N1_lung_1day
ENSAPLG00000017656	6.44998886562302	1.1356921629876	0.953468898508368	0.00180324010480888	0.0221251120716818	H5N1_lung_1day
ENSAPLG00000017663	38.2550845709221	-0.626060233577291	0.40684720583798	0.00529098655145118	0.0489932791391784	H5N1_lung_1day
ENSAPLG00000017696	108.782454314246	0.727004738944448	0.274761685205208	2.7378978762131e-4	0.00485473453095764	H5N1_lung_1day
ENSAPLG00000017771	296.231585843641	1.88189166262952	0.182330175745091	1.33327304146881e-27	3.9830082904053096e-25	H5N1_lung_1day
ENSAPLG00000017804	107.85534659276	0.971424641553673	0.360429056308637	1.433839932278e-4	0.00285562729700938	H5N1_lung_1day
ENSAPLG00000017806	14.9543107416811	1.23372923872035	0.6807757647315	4.7854417045743e-4	0.00765559253833072	H5N1_lung_1day
ENSAPLG00000017874	19.0607251429491	1.78713286562904	0.549338333392407	4.15853903879137e-6	1.2899919519429e-4	H5N1_lung_1day
ENSAPLG00000017936	14.3047377048563	-1.33402347767903	0.860772014675808	6.6002018052655e-4	0.0098373072893665	H5N1_lung_1day
ENSAPLG00000017994	27.5501655816071	-1.20524054736285	0.446771418912918	7.09234141754154e-5	0.00154949055262092	H5N1_lung_1day
ENSAPLG00000018054	28.0813262784089	1.59506061137568	0.443855717955032	1.57688150851225e-6	5.48595080758869e-5	H5N1_lung_1day
ENSAPLG00000018099	11.868434598813	2.04036272613505	0.704547590826892	1.14775725174245e-5	3.2123177501924e-4	H5N1_lung_1day
ENSAPLG00000018116	717.006787124051	0.76302397938142	0.151790172522324	2.97093230145167e-8	1.47336992407285e-6	H5N1_lung_1day
ENSAPLG00000018146	238.311934187047	0.982815333334629	0.272432910389305	1.02638994594893e-5	2.9081753891196e-4	H5N1_lung_1day
ENSAPLG00000018186	3.75714343918402	-1.28257688498579	1.52530259227821	0.00201569380841732	0.0239409371782808	H5N1_lung_1day
ENSAPLG00000018198	295.562009087436	-0.715681349615432	0.251133014960911	1.5216273052825e-4	0.00298291047492054	H5N1_lung_1day
ENSAPLG00000018242	45.6485246362174	1.91304699968694	0.69598651712995	1.8557616437702e-5	4.9042070209019e-4	H5N1_lung_1day
ENSAPLG00000018276	15.494335894185	0.834297254774704	0.879223009239355	0.00517116791927586	0.0481777556248738	H5N1_lung_1day
ENSAPLG00000018299	69.4204360924892	-0.80598806165914	0.398372594313735	0.00108208437412036	0.0145784347736883	H5N1_lung_1day
ENSAPLG00000018364	61.647424699493	-0.966519939869677	0.683372935124633	0.00192841516298244	0.023205149885906	H5N1_lung_1day
ENSAPLG00000018371	42.6100465330221	-0.738778839366089	0.419420993971651	0.0023005506166416	0.0266144788639277	H5N1_lung_1day
ENSAPLG00000018379	26.7866360459947	1.79414560574702	0.531121886627213	2.6756348155448e-6	8.75442229409922e-5	H5N1_lung_1day
ENSAPLG00000018473	588.019611568392	1.9057359521507	0.26491421956467	1.73529928772933e-15	2.05573127689453e-13	H5N1_lung_1day
ENSAPLG00000018549	134.317230268076	-0.66706316559251	0.252522113961684	3.0106078120335e-4	0.00525689613125355	H5N1_lung_1day
ENSAPLG00000018591	121.885755243981	1.01365325707056	0.206629022186655	5.59797265058062e-8	2.63449795083147e-6	H5N1_lung_1day
ENSAPLG00000018622	20.1391589451491	1.25000902760236	0.908779130791338	0.00106111857634974	0.0143663955430523	H5N1_lung_1day
ENSAPLG00000018624	395.767117690603	-0.912575057085211	0.199150598323808	2.80135970310939e-7	1.15675544737523e-5	H5N1_lung_1day
ENSAPLG00000018678	47.811376457915	-0.740073423924862	0.375610586948584	0.00148198557260951	0.0189269941810408	H5N1_lung_1day
ENSAPLG00000018959	105.064492818103	-0.861454389522931	0.296740582982241	1.0752964125792e-4	0.00222876671216643	H5N1_lung_1day
ENSAPLG00000018966	38.3853447682743	-0.995775145244403	0.598283148954311	0.0011681993247756	0.0155556154273898	H5N1_lung_1day
ENSAPLG00000018970	481.438013462639	2.21671001264487	0.222928089199019	2.8129812522166e-25	6.66482558068286e-23	H5N1_lung_1day
ENSAPLG00000019041	76.757266741306	3.09225241038879	1.49674225205335	5.75734123616498e-5	0.00129276770044737	H5N1_lung_1day
ENSAPLG00000019050	30.2937019506242	-1.08382332574107	0.495954144819475	3.2855290914287e-4	0.00567207798673541	H5N1_lung_1day
ENSAPLG00000019064	4.69939818135663	1.80980206550385	1.59364429045585	7.1990048539496e-4	0.0105580282500508	H5N1_lung_1day
ENSAPLG00000019069	5.39407216929812	-1.19013009878728	1.44166471277003	0.00243466218831596	0.0275367306928708	H5N1_lung_1day
ENSAPLG00000019136	22.3465920694157	0.838343133248089	0.390259853610466	7.4893214875429e-4	0.0108908207282344	H5N1_lung_1day
ENSAPLG00000019155	5.14504852471626	2.01227449864348	1.83913678918812	5.7889766900834e-4	0.00885881043152861	H5N1_lung_1day
ENSAPLG00000019231	33.1881941953234	-2.78488942456391	0.895494609088839	6.28653584439903e-6	1.9028540875271e-4	H5N1_lung_1day
ENSAPLG00000019314	64.3169665472792	-0.69242488560926	0.508326320184683	0.00540959329576742	0.049724836836412	H5N1_lung_1day
ENSAPLG00000019373	101.346457349756	1.47398824935678	0.247393643510876	1.64859114942574e-11	1.3326435044358e-9	H5N1_lung_1day
ENSAPLG00000019382	783.631010408119	-0.953847621208891	0.250060563542629	5.39541342491236e-6	1.6513089373083e-4	H5N1_lung_1day
ENSAPLG00000019404	182.642239000122	4.22282950472292	0.343848501734546	6.26688398101855e-36	3.44478078668628e-33	H5N1_lung_1day
ENSAPLG00000019442	110.789683792069	0.759784384113372	0.270874260663008	1.6573322969629e-4	0.00317643799509975	H5N1_lung_1day
ENSAPLG00000019453	25.0671856155078	1.76650755731224	0.47117612703801	6.71972447120862e-7	2.52993023789997e-5	H5N1_lung_1day
ENSAPLG00000019496	1145.61378726864	3.08550718011543	0.244299072093626	5.46766936753387e-38	3.1306963520271e-35	H5N1_lung_1day
ENSAPLG00000019511	56.8613175422551	0.643143246627882	0.412833751728303	0.00478480131604873	0.0455351382861092	H5N1_lung_1day
ENSAPLG00000019572	34.6245458328037	1.68367867317753	0.347918178632086	4.8202161307357805e-9	2.71472992084308e-7	H5N1_lung_1day
ENSAPLG00000019663	88.2303733572832	0.620911726483764	0.258836025847864	6.6150056229055e-4	0.00984726598096201	H5N1_lung_1day
ENSAPLG00000019674	89.6708162752283	-0.710950023384366	0.295135120865743	5.4262788242895e-4	0.0084257540794787	H5N1_lung_1day
ENSAPLG00000019711	62.3486990000949	-1.37019867837447	0.338280066015562	5.20302380982751e-7	2.01408318858168e-5	H5N1_lung_1day
ENSAPLG00000019747	129.723000563445	3.16275651335612	0.295876017655662	4.1923483934728e-28	1.2802500360689599e-25	H5N1_lung_1day
ENSAPLG00000019749	285.208049733348	3.92146356819923	0.612052771857953	5.12236161984546e-12	4.34515391234051e-10	H5N1_lung_1day
ENSAPLG00000019803	71.3633855429227	2.03306020702999	0.274815274343657	5.44182032491949e-16	6.86068760596731e-14	H5N1_lung_1day
ENSAPLG00000019807	75.609596757887	-0.751812131601741	0.513703902413336	0.0036913776200877	0.0377151756544574	H5N1_lung_1day
ENSAPLG00000019872	48.4848364066233	1.13468210093629	0.292783842294667	2.63810227874539e-6	8.65221993186615e-5	H5N1_lung_1day
ENSAPLG00000019878	281.107942863275	-0.659337203206744	0.19493643862447	2.63022803950416e-5	6.595728780815e-4	H5N1_lung_1day
ENSAPLG00000019890	12.6014651296009	1.82315077965274	0.660476831928961	1.90431410122942e-5	4.9845875007799e-4	H5N1_lung_1day
ENSAPLG00000019946	379.339134594403	-1.04094199278647	0.194318928380845	5.50938001760611e-9	3.05281855652997e-7	H5N1_lung_1day
ENSAPLG00000019985	90.8960286838743	-1.13079416701758	0.290845706491635	2.55938120678619e-6	8.4342965332508e-5	H5N1_lung_1day
ENSAPLG00000020030	371.899371266906	0.849950254668853	0.142083932359625	2.1066969939362601e-10	1.46955482693767e-8	H5N1_lung_1day
ENSAPLG00000020035	247.565539927314	0.958869596566269	0.190679764682155	3.47489240209601e-8	1.6993584124414e-6	H5N1_lung_1day
ENSAPLG00000020060	108.315512051347	4.39416662911838	0.425720626267954	2.99243260650409e-26	7.47672888701441e-24	H5N1_lung_1day
ENSAPLG00000020111	11.2011231523358	-1.1424291558505	0.935111789083697	0.0016958119273396	0.0210513527601633	H5N1_lung_1day
ENSAPLG00000020265	237.801008985095	0.623067341183839	0.197201884918684	5.82848695179428e-5	0.00130660795581659	H5N1_lung_1day
ENSAPLG00000020378	199.764205898437	-0.775809550551153	0.294318056893456	2.6067497278348e-4	0.00466431702602948	H5N1_lung_1day
ENSAPLG00000020383	4.86330568338385	1.15478044432994	1.11080177043943	0.00215772635480446	0.0252567934989121	H5N1_lung_1day
ENSAPLG00000020439	48.0715959313559	5.15040157626026	0.614409998835741	1.9973951156204297e-18	2.98350039987565e-16	H5N1_lung_1day
ENSAPLG00000020445	3.92845051012053	3.14721653468536	1.67942894438622	7.64880533162266e-5	0.0016526711142635	H5N1_lung_1day
ENSAPLG00000020462	106.309118170174	0.640852096763653	0.237929337603922	2.6620020593203e-4	0.00474464750962121	H5N1_lung_1day
ENSAPLG00000020497	69.5125827831423	-0.656577293087434	0.422050738210755	0.00456518691421498	0.0439627179923912	H5N1_lung_1day
ENSAPLG00000020500	13.3075011797149	2.31118710474995	0.601476276385108	5.15728429925585e-7	2.00201697289192e-5	H5N1_lung_1day
ENSAPLG00000020569	107.478201286664	-0.796407751770484	0.469861102053221	0.00213194505441086	0.0249976014826912	H5N1_lung_1day
ENSAPLG00000020570	22.2126105625586	-0.690729841085578	0.445349528215921	0.00404295136287283	0.0402595924844916	H5N1_lung_1day
ENSAPLG00000020575	108.418155714185	0.808215052852963	0.256738496131102	5.63348338026493e-5	0.00127327843111185	H5N1_lung_1day
ENSAPLG00000020646	3.02870584740228	3.62426403710479	1.85500038175314	4.82070568901196e-5	0.00110965054570188	H5N1_lung_1day
ENSAPLG00000020652	276.447731061179	0.881171937458927	0.218512874972137	2.63671480346049e-6	8.65221993186615e-5	H5N1_lung_1day
ENSAPLG00000020696	123.636527188807	1.32620064108088	0.235111178050052	2.60393955820705e-10	1.79815765873775e-8	H5N1_lung_1day
ENSAPLG00000020738	6.48848134960912	1.03185306398208	0.799619780626561	0.00195921443803262	0.0234117607021255	H5N1_lung_1day
ENSAPLG00000020790	118.287417665365	5.92277556640417	0.577334098122528	2.33667779916466e-26	6.17512044540785e-24	H5N1_lung_1day
ENSAPLG00000020802	46.4370971958298	6.00957154645233	0.857785322635987	3.93950410907966e-14	4.2627295643285596e-12	H5N1_lung_1day
ENSAPLG00000020812	81.3602288662915	-0.604325108115623	0.317275554449648	0.00257419897918346	0.0285971239870163	H5N1_lung_1day
ENSAPLG00000020841	8.75415334491409	1.47760484510764	0.782056801170936	2.5877798982046e-4	0.00464853220406907	H5N1_lung_1day
ENSAPLG00000020843	142.288465173377	0.793261486613261	0.27288192472772	1.1805528736518e-4	0.0024286164056472	H5N1_lung_1day
ENSAPLG00000020854	32.2129062370731	1.1097753168174	0.365910228480299	3.97689457891425e-5	9.4714879208734e-4	H5N1_lung_1day
ENSAPLG00000020864	22.1996899465148	3.90279216780542	0.491273091329392	7.93276485177091e-17	1.0793272731983701e-14	H5N1_lung_1day
ENSAPLG00000020939	5.67818352230323	0.863775967968931	0.983244605581614	0.00504387914392825	0.0473772981516487	H5N1_lung_1day
ENSAPLG00000020959	196.195874858411	1.16323341836368	0.189736485054044	3.8291127333848004e-11	2.9897538171689702e-9	H5N1_lung_1day
ENSAPLG00000020982	197.45421730799401	1.20644169757375	0.318859606964636	2.77991389526718e-6	9.00980583697206e-5	H5N1_lung_1day
ENSAPLG00000021003	17.3231510689187	0.926895097525454	0.586867623977602	0.00166852413734565	0.0208065868379345	H5N1_lung_1day
ENSAPLG00000021084	203.139434934276	-0.821048639197162	0.291681723836519	1.4743068916822e-4	0.00291509716625861	H5N1_lung_1day
ENSAPLG00000021186	154.744192003337	1.32772074132849	0.40619237376233	9.90243157352791e-6	2.8346939393319e-4	H5N1_lung_1day
ENSAPLG00000021299	80.807245716705	-0.765474529065437	0.256394385850101	9.62493058668216e-5	0.00203070467094962	H5N1_lung_1day
ENSAPLG00000021360	7.94164628193864	5.74996802607277	1.73376407772046	1.14335317888281e-6	4.11307837282919e-5	H5N1_lung_1day
ENSAPLG00000021388	30.1949197397003	4.14487132761989	0.474427793902858	1.1103123173724198e-19	1.75378297302664e-17	H5N1_lung_1day
ENSAPLG00000021396	48.2994994154146	0.750826539834701	0.356108764149495	0.00105083037175133	0.0142692796132478	H5N1_lung_1day
ENSAPLG00000021440	187.509319487905	2.1952996644319702	0.380700254754973	4.3951575002787895e-11	3.3931603577995104e-9	H5N1_lung_1day
ENSAPLG00000021546	33.3509792748593	0.977462392020332	0.387789735622349	2.1485355965648e-4	0.00396357051221743	H5N1_lung_1day
ENSAPLG00000021559	51.0109109077364	0.76626881590171	0.403653354731471	0.00159352714640677	0.0200648238054623	H5N1_lung_1day
ENSAPLG00000021604	21.476752956711	3.5679199622759	0.633614512644916	4.56496725100168e-10	3.00152057240503e-8	H5N1_lung_1day
ENSAPLG00000021610	337.70526031847	-0.751764718191756	0.341363393078935	8.3928876754958e-4	0.0119488546839675	H5N1_lung_1day
ENSAPLG00000021628	8.37488123792301	3.78982445443719	0.940552695774619	5.24567346731823e-7	2.02488889853615e-5	H5N1_lung_1day
ENSAPLG00000021722	56.577976703325	4.24505466163558	0.415652809483372	8.90927163639133e-26	2.18627162191589e-23	H5N1_lung_1day
ENSAPLG00000021772	55.3410478343987	0.798637407685626	0.359514522854323	7.0949982321376e-4	0.0104389149578196	H5N1_lung_1day
ENSAPLG00000021783	26.3018898938075	3.65470205382987	0.479222994326496	8.8288282082213895e-16	1.0832656896194499e-13	H5N1_lung_1day
ENSAPLG00000021814	30.4239348843804	-0.666868290000517	0.448148530544965	0.00493724804274144	0.0465347480132736	H5N1_lung_1day
ENSAPLG00000021882	82.1665455995092	0.970510987358666	0.281365706428004	1.74836371800031e-5	4.6292898290482e-4	H5N1_lung_1day
ENSAPLG00000021907	11.4951902359971	0.925534739357682	0.662386437862277	0.00223650817935797	0.0260237895010477	H5N1_lung_1day
ENSAPLG00000021922	46.8836140624282	0.700667358568642	0.425544852271673	0.00327855150856886	0.0346301728137996	H5N1_lung_1day
ENSAPLG00000022011	50.4226026681161	6.1119575927586	0.648630963639822	7.49609191636691e-23	1.60955148616741e-20	H5N1_lung_1day
ENSAPLG00000022024	215.88220095621801	1.68137120462003	0.21729827404811	2.44765827453396e-17	3.4322163274128205e-15	H5N1_lung_1day
ENSAPLG00000022038	19551.887810083	-1.05273161684787	0.429643285470017	2.0180911402699e-4	0.00374752638208646	H5N1_lung_1day
ENSAPLG00000022073	481.302183406372	0.706009877183027	0.253041243511022	1.8411157053863e-4	0.00347535879442579	H5N1_lung_1day
ENSAPLG00000022120	19.9967522930937	0.75861613613688506	0.498460951799668	0.00328306499000351	0.0346450335379219	H5N1_lung_1day
ENSAPLG00000022144	64.5557771058198	-0.706660797246995	0.458958353258183	0.00387965939106648	0.0392305219661778	H5N1_lung_1day
ENSAPLG00000022164	1146.98470680309	0.785603249861827	0.632950316820453	0.00441798185431906	0.0430886491426917	H5N1_lung_1day
ENSAPLG00000022184	55.517017990043	2.70044506637857	0.629939850389656	1.30445690942966e-7	5.80124493507521e-6	H5N1_lung_1day
ENSAPLG00000022254	40.0439758897538	-1.08288716116822	0.388867556766316	8.27185617045323e-5	0.00176509079960199	H5N1_lung_1day
ENSAPLG00000022262	1513.45721280121	6.48341432493278	0.55158504177965	7.96981753252542e-34	3.5329429849020696e-31	H5N1_lung_1day
ENSAPLG00000022275	9.89488883727107	3.47357117708683	0.967674927029034	1.8623892805402e-6	6.31924777609467e-5	H5N1_lung_1day
ENSAPLG00000022295	1099.34048791595	1.70083518815662	0.444912071113324	5.3598733480498e-7	2.0631758977283e-5	H5N1_lung_1day
ENSAPLG00000022348	143.929083413827	1.5850386088627	0.361127783951454	5.57198365912231e-8	2.63127833139721e-6	H5N1_lung_1day
ENSAPLG00000022349	22.6879274124041	1.48326645984369	0.596157063016571	6.19342911933353e-5	0.00137274359609486	H5N1_lung_1day
ENSAPLG00000022380	295.036685290596	-0.772093637940161	0.169857398955635	2.91463462955635e-7	1.19918889459172e-5	H5N1_lung_1day
ENSAPLG00000022413	141.238580832856	-0.644153696417181	0.209810626970131	7.85206914900207e-5	0.00168598647258729	H5N1_lung_1day
ENSAPLG00000022454	59.9794405838157	-1.27740553678634	0.392890035035987	1.22966931324175e-5	3.4068781658403e-4	H5N1_lung_1day
ENSAPLG00000022575	184.703285422963	1.2054338224295	0.240537692618136	1.53648664358022e-8	8.02828876657009e-7	H5N1_lung_1day
ENSAPLG00000022626	28.804087689599	1.20149957916201	0.37622813754926	1.87970181423994e-5	4.9358671018319e-4	H5N1_lung_1day
ENSAPLG00000022634	54.1331343825283	4.98481328186981	0.482507963008403	2.4421607064102998e-26	6.33210800518686e-24	H5N1_lung_1day
ENSAPLG00000022674	2.81776391834888	0.947410046304563	1.1907402567484	0.00425903571179251	0.0419224308780826	H5N1_lung_1day
ENSAPLG00000022724	32.9349866758687	1.31809757000599	0.51888021971309	7.72342479214583e-5	0.00166356275068445	H5N1_lung_1day
ENSAPLG00000022790	132.042516262709	-0.758288893575836	0.555357413534865	0.00415546337061108	0.0411118629509989	H5N1_lung_1day
ENSAPLG00000022795	7.28883784555661	1.36562518806603	1.10590865185486	0.00111377043411007	0.0149175763211896	H5N1_lung_1day
ENSAPLG00000022873	18.053627597778	1.19288866597682	0.701188163109987	6.522886293189e-4	0.0097330139355978	H5N1_lung_1day
ENSAPLG00000022959	42.5527758468484	1.15717590823804	0.409626909815235	5.93906266552695e-5	0.00132276497811461	H5N1_lung_1day
ENSAPLG00000023033	120.95164273305	-0.919525634894373	0.295909196789602	5.40452042176401e-5	0.00122758544852696	H5N1_lung_1day
ENSAPLG00000023078	2.55834145217056	0.967427216520058	1.21979671357276	0.00405480267029007	0.0403282662136695	H5N1_lung_1day
ENSAPLG00000023187	1001.31407540335	0.715280890371912	0.397760820404153	0.00231275060653416	0.0267298728637447	H5N1_lung_1day
ENSAPLG00000023188	60.6896927298602	5.63492973835391	0.621802236520817	3.52530589603435e-21	5.980833780654819e-19	H5N1_lung_1day
ENSAPLG00000023297	9.17870735449408	1.12930736156525	1.1617213486815	0.00246395721937384	0.0277994253765478	H5N1_lung_1day
ENSAPLG00000023306	150.195172860163	0.957514112923824	0.242860600360668	3.39787574400531e-6	1.0734162867614e-4	H5N1_lung_1day
ENSAPLG00000023336	57.0891653995165	0.921446998593237	0.342039093427699	1.6425862596392e-4	0.00316830818922394	H5N1_lung_1day
ENSAPLG00000023351	1735.5947263804	6.00281407232802	0.677811746802925	1.55323209427218e-20	2.51111946346921e-18	H5N1_lung_1day
ENSAPLG00000023370	212.007634040388	5.16104604422182	0.397249131093559	6.3850529881728196e-40	4.618073587551099e-37	H5N1_lung_1day
ENSAPLG00000023559	190.779739078547	0.62659149137425	0.252456581207847	5.1409632010951e-4	0.00806473930473171	H5N1_lung_1day
ENSAPLG00000023582	254.698976449312	0.741115132909586	0.231538182508424	4.94511151226939e-5	0.00113071085526799	H5N1_lung_1day
ENSAPLG00000023681	81.0874451166263	0.705193571483131	0.420134919744189	0.00303645466085124	0.0324976323593596	H5N1_lung_1day
ENSAPLG00000023721	63.9896622990256	0.650704520821019	0.253392994599424	3.8353928171648e-4	0.00645906471733814	H5N1_lung_1day
ENSAPLG00000023730	204.611763142637	2.37476117854619	0.462454227309059	1.9335128754689402e-9	1.18090373043085e-7	H5N1_lung_1day
ENSAPLG00000023763	1125.46023070222	3.21015072288898	0.279545114131759	5.91552621803127e-32	2.46336852388442e-29	H5N1_lung_1day
ENSAPLG00000023806	38.2128899087227	3.26625024121684	0.493688181322559	1.0651012646155698e-12	1.0110725380590801e-10	H5N1_lung_1day
ENSAPLG00000023814	902.53385368572	-1.02343692710032	0.2241083741727	2.5103811293612e-7	1.0492105057714e-5	H5N1_lung_1day
ENSAPLG00000023830	947.902966401276	-1.01479145295936	0.30105631919831	2.00069167257193e-5	5.187513594675e-4	H5N1_lung_1day
ENSAPLG00000023883	6.00330707359432	1.17530043354684	0.901130153664969	0.00138691849444416	0.0179126258934696	H5N1_lung_1day
ENSAPLG00000024005	19.2627386585372	-0.823877286559952	0.55579111171443	0.00275269449932456	0.0300456932563289	H5N1_lung_1day
ENSAPLG00000024040	411.49290320735	-0.745466139166536	0.450645806033371	0.00274971593337856	0.0300425422040767	H5N1_lung_1day
ENSAPLG00000024151	2458.17995530219	-0.721377234763789	0.229256669071484	5.93797468892202e-5	0.00132276497811461	H5N1_lung_1day
ENSAPLG00000024200	71.1131214714227	1.23457287113127	0.28982873018454	4.02057651452326e-7	1.61080940124136e-5	H5N1_lung_1day
ENSAPLG00000024410	644.675164346553	-0.9307858520276	0.319547552735374	9.06435237571323e-5	0.00192357068522916	H5N1_lung_1day
ENSAPLG00000024510	23.491097250545	-0.810696868308487	0.478077071977222	0.00202514843483066	0.0240324609597952	H5N1_lung_1day
ENSAPLG00000024523	53.1591680211291	-0.770546933459832	0.431342328219505	0.00196649591752331	0.0234783552550872	H5N1_lung_1day
ENSAPLG00000024542	222.176008330966	0.643085082703676	0.277298004270556	7.9238800122138e-4	0.0113782611418854	H5N1_lung_1day
ENSAPLG00000024663	2.93293822156855	-0.951648430808483	1.37307253857096	0.00413190454522002	0.0409672671431555	H5N1_lung_1day
ENSAPLG00000024692	11.7305402532779	1.49918293219654	0.61375404175744	6.76476401789831e-5	0.00148564837337379	H5N1_lung_1day
ENSAPLG00000024731	268.494325224202	-0.644573815123793	0.218883969177321	1.1920277873195e-4	0.00244125869647463	H5N1_lung_1day
ENSAPLG00000024739	7.63786559845687	-2.16216539707211	1.82433417218189	4.5024974196884e-4	0.0073309620309666	H5N1_lung_1day
ENSAPLG00000024884	154.507124972374	0.979306273197956	0.327630884189832	6.54627529406107e-5	0.00144396332409289	H5N1_lung_1day
ENSAPLG00000024911	6.65091132255165	3.00963848917649	1.00836666066666	8.67355817551759e-6	2.541408026609e-4	H5N1_lung_1day
ENSAPLG00000024924	2.7551033703858	1.33837854466257	1.58841330840135	0.0018064497840633	0.0221447216169472	H5N1_lung_1day
ENSAPLG00000024964	57.8569996039587	-0.887502049352166	0.397520590576367	5.3797954083245e-4	0.00837249699900292	H5N1_lung_1day
ENSAPLG00000024971	614.847639961607	-1.04859050413554	0.220625894097842	1.0265884894728e-7	4.62537017125747e-6	H5N1_lung_1day
ENSAPLG00000024979	169.253175914468	-0.623713879173392	0.315183822793733	0.00202857524647057	0.0240523563735967	H5N1_lung_1day
ENSAPLG00000025005	55.0171676985789	-0.723780222346569	0.43860999697509	0.00299542761640706	0.0321336192854535	H5N1_lung_1day
ENSAPLG00000025152	36.554360291148	-0.736829246865201	0.589028956136977	0.0052410049528455	0.0486510133011965	H5N1_lung_1day
ENSAPLG00000025167	147.45823972206	0.770220702451059	0.270335350835682	1.4383085915988e-4	0.0028603815724677	H5N1_lung_1day
ENSAPLG00000025216	39.6612820889382	-0.855956903061823	0.444898769516449	0.00113198606489104	0.0151320549647205	H5N1_lung_1day
ENSAPLG00000025315	21.8870232011786	1.06819317807169	0.485814017571643	3.3443025367176e-4	0.0057662993048399	H5N1_lung_1day
ENSAPLG00000025402	49.3258141491074	4.44617406501452	0.470719993283122	1.8080982642790099e-22	3.6009980214089995e-20	H5N1_lung_1day
ENSAPLG00000025438	21.3801129236437	2.45359756555203	1.18610113727	7.82255640673552e-5	0.00168227809297902	H5N1_lung_1day
ENSAPLG00000025518	7.50728582896332	1.68994521489315	1.06948796744123	3.8103891597698e-4	0.00643272332107582	H5N1_lung_1day
ENSAPLG00000025543	26.6059825601735	-2.90896499207364	0.996973985625099	1.02466293472124e-5	2.9081753891196e-4	H5N1_lung_1day
ENSAPLG00000025566	233.86295647421	-1.13849076771403	0.338254254761734	1.39322150177903e-5	3.8138744775791e-4	H5N1_lung_1day
ENSAPLG00000025580	19.7093441292429	1.68779992828302	0.77160207112304	9.85872976014944e-5	0.00207336383970015	H5N1_lung_1day
ENSAPLG00000025646	19.2548711364365	2.51722693188278	0.466465576972385	6.53416935505166e-10	4.21561292380844e-8	H5N1_lung_1day
ENSAPLG00000025655	454.457756115066	8.34888840673819	1.04384708743388	2.37617028026219e-18	3.51111096681322e-16	H5N1_lung_1day
ENSAPLG00000025684	14.1902803643189	3.64987887102498	0.703270248271864	4.62789961742485e-9	2.63886292708101e-7	H5N1_lung_1day
ENSAPLG00000025714	12.7211415475075	0.890937701469672	0.684633084645673	0.00286292342650378	0.0310515341176125	H5N1_lung_1day
ENSAPLG00000025742	292.031324963206	-0.731991776803562	0.220019551588806	3.24870933157547e-5	7.9296205389893e-4	H5N1_lung_1day
ENSAPLG00000025787	54.1521125794263	-0.808199243300643	0.494963638102303	0.00228018191104357	0.0264202986108244	H5N1_lung_1day
ENSAPLG00000025795	11.1260458712416	-0.828274008609908	0.757230904539507	0.00454156701745107	0.0438273974394752	H5N1_lung_1day
ENSAPLG00000025822	221.349495790978	1.33127294655358	0.245234561775061	8.37704225101104e-10	5.32950530617563e-8	H5N1_lung_1day
ENSAPLG00000025849	176.051043191671	0.737451901458006	0.249277846713662	1.0708986342436e-4	0.00222300438546467	H5N1_lung_1day
ENSAPLG00000025860	64.1392313353457	0.905365138252813	0.605954483531864	0.00205183114947147	0.0242861874729	H5N1_lung_1day
ENSAPLG00000025863	210.867611445644	3.23387109020681	0.409625599609948	9.71214649654021e-17	1.29577006947044e-14	H5N1_lung_1day
ENSAPLG00000025864	499.610461261463	0.605591097902223	0.166483998740529	9.86086129890939e-6	2.8289761162758e-4	H5N1_lung_1day
ENSAPLG00000025910	40.8376581032076	-1.39210283248535	0.363177793694899	1.12564438122364e-6	4.0706855491514e-5	H5N1_lung_1day
ENSAPLG00000025946	256.136276499968	1.93580329453108	0.286640263911607	4.31940475020314e-14	4.60133799048772e-12	H5N1_lung_1day
ENSAPLG00000025966	5.93924174833595	1.17214681442456	1.29227288071222	0.00241636507035604	0.0274158524034894	H5N1_lung_1day
ENSAPLG00000025982	45.6183100442683	-0.609306982492445	0.370635078402457	0.00457562441991571	0.0440323744947351	H5N1_lung_1day
ENSAPLG00000026048	49.0578584323924	1.38052980719258	0.35163560756893403	8.20203289705808e-7	3.06283521933076e-5	H5N1_lung_1day
ENSAPLG00000026185	29.7853034360311	0.997854252720762	0.614758883854051	0.00124751114328921	0.0164998057084507	H5N1_lung_1day
ENSAPLG00000026218	189.305579754118	0.950686856461315	0.189717314828898	3.82389201043193e-8	1.86340156054452e-6	H5N1_lung_1day
ENSAPLG00000026262	99.1853584249756	1.12118626148416	0.312109843667096	7.25470376136892e-6	2.1719856010616e-4	H5N1_lung_1day
ENSAPLG00000026322	41.372910442264	-1.11941972308978	0.527448549929689	3.3855725063436e-4	0.00581556717277174	H5N1_lung_1day
ENSAPLG00000026352	334.45618632003	-0.627724280519051	0.38033787392508	0.00422779963123672	0.0416774910562805	H5N1_lung_1day
ENSAPLG00000026395	260.49135359076	0.711428140794289	0.206746867647192	2.17417201211781e-5	5.6160661260381e-4	H5N1_lung_1day
ENSAPLG00000026444	131.441113651383	-0.681050816280884	0.293188920891699	7.2555235638442e-4	0.0106295740740243	H5N1_lung_1day
ENSAPLG00000026482	2.87364630534304	-0.978670113101131	1.46578427322675	0.00368980944295348	0.0377151756544574	H5N1_lung_1day
ENSAPLG00000026511	104.205982342762	1.19885442518205	0.318717985465416	3.09396535238806e-6	9.86479625812453e-5	H5N1_lung_1day
ENSAPLG00000026550	6.39049955259258	1.05973993967345	0.820916679109074	0.00182842905915373	0.0223344641163471	H5N1_lung_1day
ENSAPLG00000026664	9.74318343807567	-0.819250446959132	0.864747516364283	0.00541982976741138	0.0497856287859407	H5N1_lung_1day
ENSAPLG00000026795	11.0132527185245	-2.15399020200851	1.73605656598261	4.2982434016522e-4	0.00707382764377309	H5N1_lung_1day
ENSAPLG00000026828	384.858169025242	0.620933293261364	0.390040613377161	0.00487260075816072	0.0461152063489288	H5N1_lung_1day
ENSAPLG00000026836	11.8764841191527	3.92144547004473	0.863982687982008	8.83463607870548e-8	4.00678445523336e-6	H5N1_lung_1day
ENSAPLG00000026847	162.950618845961	0.947741898535546	0.220064262178719	8.58094342542349e-7	3.16987431591854e-5	H5N1_lung_1day
ENSAPLG00000026947	3.40350385624311	-0.970840495535731	1.36694724369363	0.0039760347768192	0.0398803602201055	H5N1_lung_1day
ENSAPLG00000027048	18.5857255592166	0.873396707928865	0.597124991644871	0.0023925024380082	0.0272618312629426	H5N1_lung_1day
ENSAPLG00000027117	530.203365244826	3.0059422823678	0.318102764667596	1.2144063831308799e-22	2.49080186820666e-20	H5N1_lung_1day
ENSAPLG00000027231	6.31302491729842	1.78154848382794	1.10889895394611	3.2842508286661e-4	0.00567207798673541	H5N1_lung_1day
ENSAPLG00000027259	179.942525386005	-0.803211740817111	0.328791919191972	4.0972599398111e-4	0.00679186321988952	H5N1_lung_1day
ENSAPLG00000027406	9.37591578057735	-1.18501540564861	0.995962022545962	0.00163756476530871	0.02053231296065	H5N1_lung_1day
ENSAPLG00000027411	37.0508207494266	-1.131863427698	0.611507028207782	5.6634013624932e-4	0.00873473193303949	H5N1_lung_1day
ENSAPLG00000027425	22.4239672130935	1.73844280405279	0.513268851197954	2.72478397217669e-6	8.85200504625343e-5	H5N1_lung_1day
ENSAPLG00000027427	74.8001446499258	-0.688693679062632	0.277667179638398	4.6450501746031e-4	0.00746576368413988	H5N1_lung_1day
ENSAPLG00000027465	90.6094669030314	5.71493656856191	0.553848041574462	1.56544774503488e-26	4.21811429652338e-24	H5N1_lung_1day
ENSAPLG00000027473	284.2610482487	-0.798560020030973	0.256267533361693	6.26892991278081e-5	0.00138501020677546	H5N1_lung_1day
ENSAPLG00000027488	35.3617456871444	1.0569635752322	0.375562001229714	8.3026814694324e-5	0.00176892168609209	H5N1_lung_1day
ENSAPLG00000027500	21.9983612391055	-0.921747230069525	0.499917393742439	0.00106500007032085	0.0144047548881389	H5N1_lung_1day
ENSAPLG00000027519	860.35617619839	1.04448938779753	0.432148936806936	2.2308974248326e-4	0.00409305639680244	H5N1_lung_1day
ENSAPLG00000027529	4.31582933998067	3.44216124639448	1.82502021080725	6.07155377271506e-5	0.00135008563017234	H5N1_lung_1day
[truncated: 1,294 more rows]
