# Supplementary material for: Comparative Investigation of Coincident Single Nucleotide Polymorphisms Underlying Avian Influenza Viruses in Chickens and Ducks
Source: Biology (Basel). 2023 Jul 7;12(7):969. doi: 10.3390/biology12070969 (PMC10375970; doi:10.3390/biology12070969)
Supplement: Supplementary file 1 [file biology-12-00969-s001.zip › supplementary_files/supplementary_table_S4_chicken_cosnp_degs.csv]

ID_target	gene_target	ID_query	gene_query	impact_query	impact_target
rs313454272	ENSGALG00010006760	apl2149741	ENSAPLG00000007418	missense_variant	missense_variant
rs736578367	ENSGALG00010006760	apl2149778	ENSAPLG00000007418	missense_variant	missense_variant,intron_variant
rs13864237	ENSGALG00010010952	apl1399671	ENSAPLG00000005123	missense_variant	missense_variant
rs13652153	ENSGALG00010010952	apl1399661	ENSAPLG00000005123	missense_variant	missense_variant
rs731427834	ENSGALG00010012410	apl7548243	ENSAPLG00000017412	intron_variant	missense_variant,upstream_gene_variant,intron_variant
rs741733672	ENSGALG00010014418	apl2637586	ENSAPLG00000016204	intron_variant	missense_variant,intron_variant
rs1058571097	ENSGALG00010015957	apl2638775	ENSAPLG00000030389	3_prime_UTR_variant	missense_variant
rs1058571097	ENSGALG00010015957	apl2638775	ENSAPLG00000002077	missense_variant	missense_variant
rs732928385	ENSGALG00010013209	apl4631629	ENSAPLG00000005594	missense_variant	missense_variant
rs313705883	ENSGALG00010013417	apl446506	ENSAPLG00000006235	missense_variant	missense_variant
rs13887325	ENSGALG00010023603	apl2940872	ENSAPLG00000005501	synonymous_variant	missense_variant
rs740010938	ENSGALG00010006446	apl7109308	ENSAPLG00000010325	intron_variant	missense_variant,intron_variant
rs1058856919	ENSGALG00010001831	apl601459	ENSAPLG00000018853	missense_variant	missense_variant
rs733163791	ENSGALG00010001831	apl601460	ENSAPLG00000018853	missense_variant	missense_variant
rs15556429	ENSGALG00010002946	apl5581528	ENSAPLG00000011999	synonymous_variant	missense_variant
rs1057812650	ENSGALG00010003868	apl7999488	ENSAPLG00000022038	intron_variant	missense_variant,upstream_gene_variant,intron_variant
rs1057812650	ENSGALG00010003868	apl7999488	ENSAPLG00000022404	intron_variant	missense_variant,upstream_gene_variant,intron_variant
rs736685201	ENSGALG00010001654	apl8166010	ENSAPLG00000010997	synonymous_variant	missense_variant
rs317242908	ENSGALG00010015145	apl4333447	ENSAPLG00000000963	intron_variant	missense_variant,intron_variant
rs731653116	ENSGALG00010015194	apl1301533	ENSAPLG00000012485	intron_variant	missense_variant,upstream_gene_variant,intron_variant
rs732053605	ENSGALG00010022419	apl3073420	ENSAPLG00000005182	missense_variant	missense_variant
rs732511548	ENSGALG00010016209	apl180735	ENSAPLG00000009285	synonymous_variant	missense_variant
rs317426481	ENSGALG00010015037	apl7594593	ENSAPLG00000002692	intron_variant	missense_variant&splice_region_variant,downstream_gene_variant,intron_variant
rs737493333	ENSGALG00010014522	apl692955	ENSAPLG00000005340	intron_variant	missense_variant,intron_variant
rs731018820	ENSGALG00010016470	apl691047	ENSAPLG00000003352	intron_variant	missense_variant
rs731018820	ENSGALG00010016470	apl691047	ENSAPLG00000002442	missense_variant	missense_variant
rs315572540	ENSGALG00010013450	apl689505	ENSAPLG00000013923	intron_variant	missense_variant,downstream_gene_variant
rs315572540	ENSGALG00010013450	apl689505	ENSAPLG00000015849	downstream_gene_variant,intron_variant	missense_variant,downstream_gene_variant
rs736042445	ENSGALG00010016902	apl5649925	ENSAPLG00000008639	missense_variant,downstream_gene_variant	missense_variant
rs312670440	ENSGALG00010016676	apl4862412	ENSAPLG00000007304	synonymous_variant	missense_variant
rs732470193	ENSGALG00010025992	apl5412346	ENSAPLG00000003064	synonymous_variant	missense_variant
rs739301830	ENSGALG00010000247	apl5797607	ENSAPLG00000008507	3_prime_UTR_variant,downstream_gene_variant,intron_variant	stop_gained,3_prime_UTR_variant
rs737246475	ENSGALG00010028466	apl2236750	ENSAPLG00000016046	missense_variant	missense_variant,intron_variant
rs736052213	ENSGALG00010028743	apl6879406	ENSAPLG00000014061	intron_variant	missense_variant,upstream_gene_variant,intron_variant
rs734804557	ENSGALG00010029409	apl6444822	ENSAPLG00000006948	synonymous_variant	missense_variant
rs731625879	ENSGALG00010029301	apl7326792	ENSAPLG00000002904	synonymous_variant	missense_variant
rs737954140	ENSGALG00010007555	apl7749999	ENSAPLG00000024272	intron_variant	missense_variant,intron_variant
rs734137566	ENSGALG00010029562	apl8210130	ENSAPLG00000012773	missense_variant	missense_variant
rs741574030	ENSGALG00010029950	apl769607	ENSAPLG00000008748	missense_variant,intron_variant	missense_variant
rs317921393	ENSGALG00010023230	apl6665273	ENSAPLG00000007753	5_prime_UTR_variant	missense_variant,upstream_gene_variant
rs735472910	ENSGALG00010023230	apl6666011	ENSAPLG00000007917	synonymous_variant	missense_variant
rs313770358	ENSGALG00010022979	apl656570	ENSAPLG00000010163	missense_variant	missense_variant
rs15177069	ENSGALG00010016426	apl7032933	ENSAPLG00000010386	missense_variant	missense_variant
rs735255819	ENSGALG00010021409	apl954016	ENSAPLG00000004881	synonymous_variant	missense_variant
rs732376145	ENSGALG00010016338	apl2471512	ENSAPLG00000006899	synonymous_variant	missense_variant
rs731550069	ENSGALG00010013311	apl6130833	ENSAPLG00000006500	synonymous_variant	missense_variant
rs733106787	ENSGALG00010017636	apl4264385	ENSAPLG00000011812	synonymous_variant	missense_variant,synonymous_variant
rs316146105	ENSGALG00010027074	apl7961623	ENSAPLG00000000598	synonymous_variant	missense_variant,upstream_gene_variant,downstream_gene_variant
rs315756588	ENSGALG00010026964	apl5398169	ENSAPLG00000003371	5_prime_UTR_variant,upstream_gene_variant,intron_variant	missense_variant,intron_variant
rs16205039	ENSGALG00010021157	apl7649672	ENSAPLG00000015744	missense_variant	missense_variant
rs15747296	ENSGALG00010018877	apl3034712	ENSAPLG00000003056	intron_variant	missense_variant,intron_variant
rs318002305	ENSGALG00010007633	apl2586216	ENSAPLG00000004126	intron_variant	missense_variant
rs318002305	ENSGALG00010007633	apl2586216	ENSAPLG00000003561	missense_variant	missense_variant
rs741024440	ENSGALG00010007382	apl4900054	ENSAPLG00000030443	missense_variant	missense_variant
rs736464521	ENSGALG00010007201	apl5887496	ENSAPLG00000006495	upstream_gene_variant,intron_variant	missense_variant
rs317393974	ENSGALG00010005618	apl6849890	ENSAPLG00000007779	synonymous_variant	missense_variant
rs734694076	ENSGALG00010011902	apl1641011	ENSAPLG00000013209	missense_variant	missense_variant
rs732079632	ENSGALG00010008152	apl6064282	ENSAPLG00000002906	missense_variant	missense_variant
rs1060480620	ENSGALG00010015119	apl7511664	ENSAPLG00000002049	missense_variant	missense_variant
rs736163501	ENSGALG00010022929	apl1959415	ENSAPLG00000009787	synonymous_variant	missense_variant
rs731356366	ENSGALG00010020839	apl7692472	ENSAPLG00000015013	missense_variant	missense_variant
rs732446817	ENSGALG00010020013	apl3104464	ENSAPLG00000012822	missense_variant	missense_variant
rs736533651	ENSGALG00010021004	apl6098649	ENSAPLG00000014121	missense_variant	missense_variant
rs314161704	ENSGALG00010021004	apl6098603	ENSAPLG00000014121	missense_variant	missense_variant
rs734641864	ENSGALG00010023259	apl7697676	ENSAPLG00000012804	intron_variant	missense_variant,intron_variant
rs733396031	ENSGALG00010019104	apl5259743	ENSAPLG00000010211	synonymous_variant	missense_variant,3_prime_UTR_variant
rs734574412	ENSGALG00010022820	apl4813055	ENSAPLG00000010399	intron_variant	splice_donor_variant&intron_variant,intron_variant
rs1059124888	ENSGALG00010010908	apl4757712	ENSAPLG00000015383	intron_variant	missense_variant
rs1059124888	ENSGALG00010010908	apl4757712	ENSAPLG00000015076	missense_variant	missense_variant
rs316347171	ENSGALG00010012194	apl6736966	ENSAPLG00000004640	missense_variant,intron_variant	missense_variant
rs317583228	ENSGALG00010020557	apl3236981	ENSAPLG00000010062	missense_variant	missense_variant
rs16595819	ENSGALG00010021121	apl6669804	ENSAPLG00000006239	missense_variant	missense_variant
rs316622331	ENSGALG00010020999	apl6671895	ENSAPLG00000010913	missense_variant	missense_variant
rs1058113758	ENSGALG00010020584	apl4319299	ENSAPLG00000010291	intron_variant	missense_variant,intron_variant
rs735276155	ENSGALG00010013429	apl6843024	ENSAPLG00000030221	intron_variant	missense_variant,downstream_gene_variant
rs735378018	ENSGALG00010013429	apl6843092	ENSAPLG00000030221	intron_variant	missense_variant
rs793896457	ENSGALG00010015703	apl863486	ENSAPLG00000005240	missense_variant	missense_variant
rs731095337	ENSGALG00010015213	apl647053	ENSAPLG00000028807	synonymous_variant	missense_variant
rs731971513	ENSGALG00010017424	apl2069253	ENSAPLG00000005361	intron_variant	missense_variant,intron_variant
rs314912065	ENSGALG00010017424	apl2069347	ENSAPLG00000005361	intron_variant	5_prime_UTR_premature_start_codon_gain_variant,5_prime_UTR_variant,intron_variant
rs15970692	ENSGALG00010017424	apl2069508	ENSAPLG00000005361	synonymous_variant	5_prime_UTR_premature_start_codon_gain_variant,5_prime_UTR_variant,upstream_gene_variant
rs733839659	ENSGALG00010017240	apl2071902	ENSAPLG00000006097	missense_variant	missense_variant
rs312422438	ENSGALG00010001267	apl4892523	ENSAPLG00000012607	missense_variant	missense_variant
