# Supplementary material for: Comparative Investigation of Coincident Single Nucleotide Polymorphisms Underlying Avian Influenza Viruses in Chickens and Ducks
Source: Biology (Basel). 2023 Jul 7;12(7):969. doi: 10.3390/biology12070969 (PMC10375970; doi:10.3390/biology12070969)
Supplement: Supplementary file 1 [file biology-12-00969-s001.zip › supplementary_files/supplementary_table_S5_duck_cosnp_degs.csv]

ID_target	gene_target	ID_query	gene_query	impact_query	impact_target
rs313454272	ENSGALG00010006760	apl2149741	ENSAPLG00000007418	missense_variant	missense_variant
rs736578367	ENSGALG00010006760	apl2149778	ENSAPLG00000007418	missense_variant	missense_variant,intron_variant
rs13864237	ENSGALG00010010952	apl1399671	ENSAPLG00000005123	missense_variant	missense_variant
rs13652153	ENSGALG00010010952	apl1399661	ENSAPLG00000005123	missense_variant	missense_variant
rs732928385	ENSGALG00010013209	apl4631629	ENSAPLG00000005594	missense_variant	missense_variant
rs313705883	ENSGALG00010013417	apl446506	ENSAPLG00000006235	missense_variant	missense_variant
rs1058856919	ENSGALG00010001831	apl601459	ENSAPLG00000018853	missense_variant	missense_variant
rs733163791	ENSGALG00010001831	apl601460	ENSAPLG00000018853	missense_variant	missense_variant
rs732053605	ENSGALG00010022419	apl3073420	ENSAPLG00000005182	missense_variant	missense_variant
rs314715432	ENSGALG00010022302	apl3075068	ENSAPLG00000005706	missense_variant&splice_region_variant,intron_variant	splice_region_variant&synonymous_variant
rs731018820	ENSGALG00010016470	apl691047	ENSAPLG00000002442	missense_variant	missense_variant
rs736042445	ENSGALG00010016902	apl5649925	ENSAPLG00000008639	missense_variant,downstream_gene_variant	missense_variant
rs3136928	ENSGALG00010021454	apl3546790	ENSAPLG00000007021	missense_variant	synonymous_variant
rs733180942	ENSGALG00010018864	apl7114534	ENSAPLG00000002878	missense_variant,intron_variant	intron_variant
rs737246475	ENSGALG00010028466	apl2236750	ENSAPLG00000016046	missense_variant	missense_variant,intron_variant
rs731372772	ENSGALG00010029424	apl6442944	ENSAPLG00000005826	missense_variant,intron_variant	intron_variant
rs315112880	ENSGALG00010024920	apl88408	ENSAPLG00000015252	missense_variant	intron_variant
rs1060311156	ENSGALG00010001888	apl4859345	ENSAPLG00000011904	missense_variant&splice_region_variant,intron_variant	upstream_gene_variant,intron_variant
rs734626103	ENSGALG00010008164	apl715048	ENSAPLG00000002748	missense_variant	missense_variant
rs734137566	ENSGALG00010029562	apl8210130	ENSAPLG00000012773	missense_variant	missense_variant
rs740871563	ENSGALG00010029562	apl8210139	ENSAPLG00000012773	missense_variant,upstream_gene_variant	5_prime_UTR_variant
rs741574030	ENSGALG00010029950	apl769607	ENSAPLG00000008748	missense_variant,intron_variant	missense_variant
rs738309297	ENSGALG00010024424	apl3454429	ENSAPLG00000014604	missense_variant,upstream_gene_variant,intron_variant	intron_variant
rs313770358	ENSGALG00010022979	apl656570	ENSAPLG00000010163	missense_variant	missense_variant
rs15177069	ENSGALG00010016426	apl7032933	ENSAPLG00000010386	missense_variant	missense_variant
rs312393379	ENSGALG00010016556	apl5343551	ENSAPLG00000031239	missense_variant	intron_variant
rs740857884	ENSGALG00010013837	apl6147166	ENSAPLG00000018446	missense_variant	missense_variant,intron_variant
rs16205039	ENSGALG00010021157	apl7649672	ENSAPLG00000015744	missense_variant	missense_variant
rs318002305	ENSGALG00010007633	apl2586216	ENSAPLG00000003561	missense_variant	missense_variant
rs741024440	ENSGALG00010007382	apl4900054	ENSAPLG00000030443	missense_variant	missense_variant
rs741024440	ENSGALG00010007413	apl4900054	ENSAPLG00000030443	missense_variant	downstream_gene_variant,intron_variant
rs317447022	ENSGALG00010002462	apl2001869	ENSAPLG00000009301	missense_variant,intron_variant	downstream_gene_variant,intron_variant
rs733593229	ENSGALG00010003583	apl3610584	ENSAPLG00000006016	missense_variant	intron_variant
rs734694076	ENSGALG00010008501	apl1641011	ENSAPLG00000013209	missense_variant	5_prime_UTR_variant
rs734694076	ENSGALG00010011902	apl1641011	ENSAPLG00000013209	missense_variant	missense_variant
rs15452705	ENSGALG00010010663	apl5545298	ENSAPLG00000022349	splice_acceptor_variant&intron_variant,intron_variant	intron_variant
rs315336871	ENSGALG00010010153	apl7870728	ENSAPLG00000012641	missense_variant,intron_variant	intron_variant
rs732079632	ENSGALG00010008152	apl6064282	ENSAPLG00000002906	missense_variant	missense_variant
rs1060480620	ENSGALG00010015119	apl7511664	ENSAPLG00000002049	missense_variant	missense_variant
rs740573294	ENSGALG00010014393	apl2456945	ENSAPLG00000008428	splice_donor_variant&intron_variant,intron_variant	intron_variant
rs731356366	ENSGALG00010020839	apl7692472	ENSAPLG00000015013	missense_variant	missense_variant
rs16509246	ENSGALG00010015698	apl7919132	ENSAPLG00000012637	missense_variant	synonymous_variant
rs732446817	ENSGALG00010020013	apl3104464	ENSAPLG00000012822	missense_variant	missense_variant
rs736533651	ENSGALG00010021004	apl6098649	ENSAPLG00000014121	missense_variant	missense_variant
rs314161704	ENSGALG00010021004	apl6098603	ENSAPLG00000014121	missense_variant	missense_variant
rs313102556	ENSGALG00010011077	apl2572600	ENSAPLG00000005188	missense_variant	synonymous_variant
rs1059124888	ENSGALG00010010908	apl4757712	ENSAPLG00000015076	missense_variant	missense_variant
rs316347171	ENSGALG00010012194	apl6736966	ENSAPLG00000004640	missense_variant,intron_variant	missense_variant
rs317583228	ENSGALG00010020557	apl3236981	ENSAPLG00000010062	missense_variant	missense_variant
rs16595819	ENSGALG00010021121	apl6669804	ENSAPLG00000006239	missense_variant	missense_variant
rs316622331	ENSGALG00010020999	apl6671895	ENSAPLG00000010913	missense_variant	missense_variant
rs737292678	ENSGALG00010012932	apl6832559	ENSAPLG00000013340	missense_variant	intron_variant
rs793896457	ENSGALG00010015703	apl863486	ENSAPLG00000005240	missense_variant	missense_variant
rs733839659	ENSGALG00010017240	apl2071902	ENSAPLG00000006097	missense_variant	missense_variant
rs739085737	ENSGALG00010022797	apl7561192	ENSAPLG00000022380	missense_variant,intron_variant	intron_variant
rs312422438	ENSGALG00010001267	apl4892523	ENSAPLG00000012607	missense_variant	missense_variant
