# Supplementary material for: Comparative Investigation of Coincident Single Nucleotide Polymorphisms Underlying Avian Influenza Viruses in Chickens and Ducks
Source: Biology (Basel). 2023 Jul 7;12(7):969. doi: 10.3390/biology12070969 (PMC10375970; doi:10.3390/biology12070969)
Supplement: Supplementary file 1 [file biology-12-00969-s001.zip › supplementary_files/supplementary_table_S6_chicken_effectors.csv]

ID	Master molecule name	Maximal radius	Reached from set	Reachable total	Score	FDR	Z-Score	Ranks sum	Hits	Hit names
MO000019315	IkappaBalpha(h)	9.3	42	6970	0.5781877	0	3.5985723	1	["MO000003799","MO000008180","MO000019888","MO000019903","MO000019953","MO000032573","MO000032672","MO000035011","MO000056185","MO000062057","MO000082326","MO000089531","MO000094946","MO000104039","MO000115978","MO000116160","MO000116161","MO000116162","MO000116163","MO000116164","MO000116165","MO000117975","MO000117982","MO000117985","MO000133095","MO000160912","MO000171689","MO000171690","MO000…	["GM-CSFRalpha(h)","GM-CSFRalpha-isoform1(h)","GM-CSFRalpha-isoform2(h)","GM-CSFRalpha-isoform3(h)","GM-CSFRalpha-isoform4(h)","GM-CSFRalpha-isoform5(h)","GM-CSFRalpha-isoform6(h)","GM-CSFRalpha-isoform7(h)","GM-CSFRalpha-isoform8(h)","IL-5Rbeta(h)","IL-5Rbeta-isoform1(h)","IL-5Rbeta-isoform2(h)","LAMA5(h)","LRRFIP1(h)","LRRFIP1-isoform1(h)","LRRFIP1-isoform2(h)","LRRFIP1-isoform3(h)","LRRFIP1-is…
MO000017522	axin1(h):beta-catenin(h)	9.375	36	6649	0.4003519	0.004	6.922181	5	["MO000003799","MO000008180","MO000019888","MO000019903","MO000019953","MO000032573","MO000032672","MO000035011","MO000056185","MO000062057","MO000082326","MO000089531","MO000094946","MO000116160","MO000116161","MO000116162","MO000116163","MO000116164","MO000116165","MO000160912","MO000171689","MO000171690","MO000171692","MO000178972","MO000213896","MO000219273","MO000219274","MO000219275","MO000…	["GM-CSFRalpha(h)","GM-CSFRalpha-isoform1(h)","GM-CSFRalpha-isoform2(h)","GM-CSFRalpha-isoform3(h)","GM-CSFRalpha-isoform4(h)","GM-CSFRalpha-isoform5(h)","GM-CSFRalpha-isoform6(h)","GM-CSFRalpha-isoform7(h)","GM-CSFRalpha-isoform8(h)","IL-5Rbeta(h)","IL-5Rbeta-isoform1(h)","IL-5Rbeta-isoform2(h)","LAMA5(h)","LAMA5-isoform1(h)","LAMA5-isoform2(h)","LRRFIP1(h)","MIP-1delta(h)","MIP1A(h)","MIP1B(h)"…
MO000004888	FAK1(h)	9.925	39	7138	0.48711768	0.002	1.0840342	7	["MO000003799","MO000008180","MO000019888","MO000019903","MO000019953","MO000032573","MO000032672","MO000035011","MO000056185","MO000062057","MO000082326","MO000089531","MO000094946","MO000116160","MO000116161","MO000116162","MO000116163","MO000116164","MO000116165","MO000117975","MO000117982","MO000117985","MO000160912","MO000171689","MO000171690","MO000171692","MO000178972","MO000213896","MO000…	["GM-CSFRalpha(h)","GM-CSFRalpha-isoform1(h)","GM-CSFRalpha-isoform2(h)","GM-CSFRalpha-isoform3(h)","GM-CSFRalpha-isoform4(h)","GM-CSFRalpha-isoform5(h)","GM-CSFRalpha-isoform6(h)","GM-CSFRalpha-isoform7(h)","GM-CSFRalpha-isoform8(h)","IL-5Rbeta(h)","IL-5Rbeta-isoform1(h)","IL-5Rbeta-isoform2(h)","LAMA5(h)","LAMA5-isoform1(h)","LAMA5-isoform2(h)","LRRFIP1(h)","LRRFIP1-isoform1(h)","LRRFIP1-isofor…
MO000017655	beta-catenin(h){p}	9.9	36	6651	0.44565344	0.003	2.1110337	7	["MO000003799","MO000008180","MO000019888","MO000019903","MO000019953","MO000032573","MO000032672","MO000035011","MO000056185","MO000062057","MO000082326","MO000089531","MO000094946","MO000116160","MO000116161","MO000116162","MO000116163","MO000116164","MO000116165","MO000160912","MO000171689","MO000171690","MO000171692","MO000178972","MO000213896","MO000219273","MO000219274","MO000219275","MO000…	["GM-CSFRalpha(h)","GM-CSFRalpha-isoform1(h)","GM-CSFRalpha-isoform2(h)","GM-CSFRalpha-isoform3(h)","GM-CSFRalpha-isoform4(h)","GM-CSFRalpha-isoform5(h)","GM-CSFRalpha-isoform6(h)","GM-CSFRalpha-isoform7(h)","GM-CSFRalpha-isoform8(h)","IL-5Rbeta(h)","IL-5Rbeta-isoform1(h)","IL-5Rbeta-isoform2(h)","LAMA5(h)","LAMA5-isoform1(h)","LAMA5-isoform2(h)","LRRFIP1(h)","MIP-1delta(h)","MIP1A(h)","MIP1B(h)"…
MO000019521	STAT1(h)	9.974999	40	7073	0.4676147	0	1.5436771	7	["MO000003799","MO000008180","MO000019888","MO000019903","MO000019953","MO000032573","MO000032672","MO000035011","MO000056185","MO000057602","MO000062057","MO000082326","MO000089531","MO000094946","MO000104038","MO000104039","MO000116160","MO000116161","MO000116162","MO000116163","MO000116164","MO000116165","MO000160912","MO000171689","MO000171690","MO000171692","MO000178971","MO000178972","MO000…	["GM-CSFRalpha(h)","GM-CSFRalpha-isoform1(h)","GM-CSFRalpha-isoform2(h)","GM-CSFRalpha-isoform3(h)","GM-CSFRalpha-isoform4(h)","GM-CSFRalpha-isoform5(h)","GM-CSFRalpha-isoform6(h)","GM-CSFRalpha-isoform7(h)","GM-CSFRalpha-isoform8(h)","IL-5Rbeta(h)","IL-5Rbeta-isoform1(h)","IL-5Rbeta-isoform2(h)","LAMA5(h)","LD78-beta(h)","LRRFIP1(h)","MDA5(h)","MDA5-isoform1(h)","MDA5-isoform2(h)","MIP-1delta(h)…
MO000080134	STAT3(h){p}	9.974999	35	6785	0.41702008	0.003	2.1676419	7	["MO000003799","MO000008180","MO000019888","MO000019903","MO000019953","MO000032573","MO000032672","MO000035011","MO000056185","MO000057602","MO000062057","MO000082326","MO000089531","MO000094946","MO000104039","MO000116160","MO000116161","MO000116162","MO000116163","MO000116164","MO000116165","MO000160912","MO000171689","MO000171690","MO000171692","MO000178972","MO000219273","MO000219274","MO000…	["GM-CSFRalpha(h)","GM-CSFRalpha-isoform1(h)","GM-CSFRalpha-isoform2(h)","GM-CSFRalpha-isoform3(h)","GM-CSFRalpha-isoform4(h)","GM-CSFRalpha-isoform5(h)","GM-CSFRalpha-isoform6(h)","GM-CSFRalpha-isoform7(h)","GM-CSFRalpha-isoform8(h)","IL-5Rbeta(h)","IL-5Rbeta-isoform1(h)","IL-5Rbeta-isoform2(h)","LAMA5(h)","LD78-beta(h)","LRRFIP1(h)","MDA5(h)","MIP-1delta(h)","MIP1A(h)","MIP1B(h)","PKR(h)","PKR-…
MO000017524	APC(h):axin1(h):beta-catenin(h):GSK3beta(h)	9.375	36	6684	0.39999038	0.008	2.7674773	8	["MO000003799","MO000008180","MO000019888","MO000019903","MO000019953","MO000032573","MO000032672","MO000035011","MO000056185","MO000062057","MO000082326","MO000089531","MO000094946","MO000116160","MO000116161","MO000116162","MO000116163","MO000116164","MO000116165","MO000160912","MO000171689","MO000171690","MO000171692","MO000178972","MO000213896","MO000219273","MO000219274","MO000219275","MO000…	["GM-CSFRalpha(h)","GM-CSFRalpha-isoform1(h)","GM-CSFRalpha-isoform2(h)","GM-CSFRalpha-isoform3(h)","GM-CSFRalpha-isoform4(h)","GM-CSFRalpha-isoform5(h)","GM-CSFRalpha-isoform6(h)","GM-CSFRalpha-isoform7(h)","GM-CSFRalpha-isoform8(h)","IL-5Rbeta(h)","IL-5Rbeta-isoform1(h)","IL-5Rbeta-isoform2(h)","LAMA5(h)","LAMA5-isoform1(h)","LAMA5-isoform2(h)","LRRFIP1(h)","MIP-1delta(h)","MIP1A(h)","MIP1B(h)"…
