# Supplementary material for: Comparative Investigation of Coincident Single Nucleotide Polymorphisms Underlying Avian Influenza Viruses in Chickens and Ducks
Source: Biology (Basel). 2023 Jul 7;12(7):969. doi: 10.3390/biology12070969 (PMC10375970; doi:10.3390/biology12070969)
Supplement: Supplementary file 1 [file biology-12-00969-s001.zip › supplementary_files/supplementary_table_S7_duck_effectors.csv]

ID	Master molecule name	Maximal radius	Reached from set	Reachable total	Score	FDR	Z-Score	Ranks sum	Hits	Hit names
MO000016989	GSK3beta(h)	9.525	30	6981	0.45489413	0.001	3.4242914	6	["MO000008180","MO000009415","MO000019341","MO000019888","MO000019903","MO000019953","MO000022211","MO000032672","MO000056185","MO000062057","MO000089531","MO000094946","MO000098185","MO000104039","MO000116160","MO000116161","MO000116162","MO000116163","MO000116164","MO000116165","MO000178971","MO000178972","MO000178974","MO000178975","MO000213896","MO000270975","MO000277224","MO000286261","MO000…	["GM-CSFRalpha(h)","GM-CSFRalpha-isoform1(h)","GM-CSFRalpha-isoform2(h)","GM-CSFRalpha-isoform3(h)","GM-CSFRalpha-isoform4(h)","GM-CSFRalpha-isoform5(h)","GM-CSFRalpha-isoform6(h)","GM-CSFRalpha-isoform7(h)","GM-CSFRalpha-isoform8(h)","LAMA5(h)","LAMA5-isoform1(h)","LAMA5-isoform2(h)","LRRFIP1(h)","MDA5(h)","MIP-1delta(h)","MIP1A(h)","MIP1B(h)","MKK6(h)","MKK6-isoform1(h)","MKK6-isoform2(h)","PKR…
MO000543775	ADRB2R(h):MBP(h)	9.9	27	6419	0.44460806	0.005	5.1762795	6	["MO000008180","MO000009415","MO000019341","MO000019888","MO000019903","MO000019953","MO000022211","MO000032672","MO000056185","MO000057602","MO000062057","MO000089531","MO000094946","MO000098185","MO000116160","MO000116161","MO000116162","MO000116163","MO000116164","MO000116165","MO000178972","MO000213896","MO000270975","MO000277224","MO000286261","MO000335365","MO000339108"]	["GM-CSFRalpha(h)","GM-CSFRalpha-isoform1(h)","GM-CSFRalpha-isoform2(h)","GM-CSFRalpha-isoform3(h)","GM-CSFRalpha-isoform4(h)","GM-CSFRalpha-isoform5(h)","GM-CSFRalpha-isoform6(h)","GM-CSFRalpha-isoform7(h)","GM-CSFRalpha-isoform8(h)","LAMA5(h)","LAMA5-isoform1(h)","LAMA5-isoform2(h)","LD78-beta(h)","LRRFIP1(h)","MIP-1delta(h)","MIP1A(h)","MIP1B(h)","MKK6(h)","MKK6-isoform1(h)","MKK6-isoform2(h)"…
MO000019549	ATF-2-isoform1(h)	9.87	28	6769	0.5005642	0.001	2.4783142	7	["MO000008180","MO000009415","MO000019341","MO000019888","MO000019903","MO000019953","MO000022211","MO000032672","MO000056185","MO000057602","MO000062057","MO000089531","MO000094946","MO000098185","MO000104039","MO000116160","MO000116161","MO000116162","MO000116163","MO000116164","MO000116165","MO000178972","MO000213896","MO000270975","MO000277224","MO000286261","MO000335365","MO000339108"]	["GM-CSFRalpha(h)","GM-CSFRalpha-isoform1(h)","GM-CSFRalpha-isoform2(h)","GM-CSFRalpha-isoform3(h)","GM-CSFRalpha-isoform4(h)","GM-CSFRalpha-isoform5(h)","GM-CSFRalpha-isoform6(h)","GM-CSFRalpha-isoform7(h)","GM-CSFRalpha-isoform8(h)","LAMA5(h)","LAMA5-isoform1(h)","LAMA5-isoform2(h)","LD78-beta(h)","LRRFIP1(h)","MDA5(h)","MIP-1delta(h)","MIP1A(h)","MIP1B(h)","MKK6(h)","MKK6-isoform1(h)","MKK6-is…
MO000080134	STAT3(h){p}	9.974999	26	6785	0.5385145	0.002	2.1871943	8	["MO000008180","MO000009415","MO000019341","MO000019888","MO000019903","MO000019953","MO000022211","MO000032672","MO000056185","MO000057602","MO000062057","MO000089531","MO000094946","MO000098185","MO000104039","MO000116160","MO000116161","MO000116162","MO000116163","MO000116164","MO000116165","MO000178972","MO000270975","MO000277224","MO000286261","MO000335365"]	["GM-CSFRalpha(h)","GM-CSFRalpha-isoform1(h)","GM-CSFRalpha-isoform2(h)","GM-CSFRalpha-isoform3(h)","GM-CSFRalpha-isoform4(h)","GM-CSFRalpha-isoform5(h)","GM-CSFRalpha-isoform6(h)","GM-CSFRalpha-isoform7(h)","GM-CSFRalpha-isoform8(h)","LAMA5(h)","LD78-beta(h)","LRRFIP1(h)","MDA5(h)","MIP-1delta(h)","MIP1A(h)","MIP1B(h)","MKK6(h)","MKK6-isoform1(h)","MKK6-isoform2(h)","PKR(h)","PKR-isoform1(h)","P…
MO000019315	IkappaBalpha(h)	9.3	30	6970	0.624473	0	1.6288961	9	["MO000008180","MO000009415","MO000019341","MO000019888","MO000019903","MO000019953","MO000022211","MO000032672","MO000056185","MO000062057","MO000089531","MO000094946","MO000098185","MO000104039","MO000115978","MO000116160","MO000116161","MO000116162","MO000116163","MO000116164","MO000116165","MO000117975","MO000117982","MO000117985","MO000178972","MO000270975","MO000277224","MO000286261","MO000…	["GM-CSFRalpha(h)","GM-CSFRalpha-isoform1(h)","GM-CSFRalpha-isoform2(h)","GM-CSFRalpha-isoform3(h)","GM-CSFRalpha-isoform4(h)","GM-CSFRalpha-isoform5(h)","GM-CSFRalpha-isoform6(h)","GM-CSFRalpha-isoform7(h)","GM-CSFRalpha-isoform8(h)","LAMA5(h)","LRRFIP1(h)","LRRFIP1-isoform1(h)","LRRFIP1-isoform2(h)","LRRFIP1-isoform3(h)","LRRFIP1-isoform4(h)","MDA5(h)","MIP-1delta(h)","MIP1A(h)","MIP1B(h)","MKK…
MO000019521	STAT1(h)	9.974999	31	7073	0.52870065	0	1.2596848	12	["MO000008180","MO000009415","MO000019341","MO000019888","MO000019903","MO000019953","MO000022211","MO000032672","MO000056185","MO000057602","MO000062057","MO000089531","MO000094946","MO000098185","MO000104038","MO000104039","MO000116160","MO000116161","MO000116162","MO000116163","MO000116164","MO000116165","MO000178971","MO000178972","MO000178974","MO000178975","MO000255625","MO000270975","MO000…	["GM-CSFRalpha(h)","GM-CSFRalpha-isoform1(h)","GM-CSFRalpha-isoform2(h)","GM-CSFRalpha-isoform3(h)","GM-CSFRalpha-isoform4(h)","GM-CSFRalpha-isoform5(h)","GM-CSFRalpha-isoform6(h)","GM-CSFRalpha-isoform7(h)","GM-CSFRalpha-isoform8(h)","LAMA5(h)","LD78-beta(h)","LRRFIP1(h)","MDA5(h)","MDA5-isoform1(h)","MDA5-isoform2(h)","MIP-1delta(h)","MIP1A(h)","MIP1B(h)","MKK6(h)","MKK6-isoform1(h)","MKK6-isof…
MO000019157	Tau(h){p}	9.974999	25	6589	0.43634143	0.002	2.2779372	14	["MO000008180","MO000009415","MO000019341","MO000019888","MO000019903","MO000019953","MO000022211","MO000032672","MO000056185","MO000057602","MO000062057","MO000089531","MO000094946","MO000098185","MO000116160","MO000116161","MO000116162","MO000116163","MO000116164","MO000116165","MO000178972","MO000270975","MO000277224","MO000286261","MO000335365"]	["GM-CSFRalpha(h)","GM-CSFRalpha-isoform1(h)","GM-CSFRalpha-isoform2(h)","GM-CSFRalpha-isoform3(h)","GM-CSFRalpha-isoform4(h)","GM-CSFRalpha-isoform5(h)","GM-CSFRalpha-isoform6(h)","GM-CSFRalpha-isoform7(h)","GM-CSFRalpha-isoform8(h)","LAMA5(h)","LD78-beta(h)","LRRFIP1(h)","MIP-1delta(h)","MIP1A(h)","MIP1B(h)","MKK6(h)","MKK6-isoform1(h)","MKK6-isoform2(h)","PKR(h)","PKR-isoform1(h)","PKR-isoform…
MO000017524	APC(h):axin1(h):beta-catenin(h):GSK3beta(h)	9.375	26	6684	0.34856385	0.048	3.2723064	16	["MO000008180","MO000009415","MO000019341","MO000019888","MO000019903","MO000019953","MO000022211","MO000032672","MO000056185","MO000062057","MO000089531","MO000094946","MO000098185","MO000116160","MO000116161","MO000116162","MO000116163","MO000116164","MO000116165","MO000178972","MO000213896","MO000270975","MO000277224","MO000286261","MO000335365","MO000339108"]	["GM-CSFRalpha(h)","GM-CSFRalpha-isoform1(h)","GM-CSFRalpha-isoform2(h)","GM-CSFRalpha-isoform3(h)","GM-CSFRalpha-isoform4(h)","GM-CSFRalpha-isoform5(h)","GM-CSFRalpha-isoform6(h)","GM-CSFRalpha-isoform7(h)","GM-CSFRalpha-isoform8(h)","LAMA5(h)","LAMA5-isoform1(h)","LAMA5-isoform2(h)","LRRFIP1(h)","MIP-1delta(h)","MIP1A(h)","MIP1B(h)","MKK6(h)","MKK6-isoform1(h)","MKK6-isoform2(h)","PKR(h)","PKR-…
MO000019613	c-Myc-isoform1(h)	9.525	27	6522	0.38559613	0.029	2.6549647	16	["MO000008180","MO000009415","MO000019341","MO000019888","MO000019903","MO000019953","MO000022211","MO000032672","MO000056185","MO000057602","MO000062057","MO000089531","MO000094946","MO000098185","MO000116160","MO000116161","MO000116162","MO000116163","MO000116164","MO000116165","MO000178972","MO000213896","MO000270975","MO000277224","MO000286261","MO000335365","MO000339108"]	["GM-CSFRalpha(h)","GM-CSFRalpha-isoform1(h)","GM-CSFRalpha-isoform2(h)","GM-CSFRalpha-isoform3(h)","GM-CSFRalpha-isoform4(h)","GM-CSFRalpha-isoform5(h)","GM-CSFRalpha-isoform6(h)","GM-CSFRalpha-isoform7(h)","GM-CSFRalpha-isoform8(h)","LAMA5(h)","LAMA5-isoform1(h)","LAMA5-isoform2(h)","LD78-beta(h)","LRRFIP1(h)","MIP-1delta(h)","MIP1A(h)","MIP1B(h)","MKK6(h)","MKK6-isoform1(h)","MKK6-isoform2(h)"…
MO000094050	p53(h){pS}	9.875	28	7026	0.41975123	0.017	2.2776198	17	["MO000008180","MO000009415","MO000019341","MO000019888","MO000019903","MO000019953","MO000022211","MO000032672","MO000056185","MO000062057","MO000089531","MO000094946","MO000098185","MO000116160","MO000116161","MO000116162","MO000116163","MO000116164","MO000116165","MO000117975","MO000117982","MO000117985","MO000178972","MO000270975","MO000277224","MO000286261","MO000312288","MO000335365"]	["GM-CSFRalpha(h)","GM-CSFRalpha-isoform1(h)","GM-CSFRalpha-isoform2(h)","GM-CSFRalpha-isoform3(h)","GM-CSFRalpha-isoform4(h)","GM-CSFRalpha-isoform5(h)","GM-CSFRalpha-isoform6(h)","GM-CSFRalpha-isoform7(h)","GM-CSFRalpha-isoform8(h)","LAMA5(h)","LRRFIP1(h)","LRRFIP1-isoform1(h)","LRRFIP1-isoform2(h)","LRRFIP1-isoform3(h)","LRRFIP1-isoform4(h)","MIP-1delta(h)","MIP1A(h)","MIP1B(h)","MKK6(h)","MKK…
MO000017049	beta-catenin(h)	9.9	30	7262	0.4404344	0.013	1.205241	18	["MO000008180","MO000009415","MO000019341","MO000019888","MO000019903","MO000019953","MO000022211","MO000032672","MO000056185","MO000062057","MO000089531","MO000094946","MO000098185","MO000116160","MO000116161","MO000116162","MO000116163","MO000116164","MO000116165","MO000117975","MO000117982","MO000117985","MO000178972","MO000213896","MO000270975","MO000277224","MO000286261","MO000312288","MO000…	["GM-CSFRalpha(h)","GM-CSFRalpha-isoform1(h)","GM-CSFRalpha-isoform2(h)","GM-CSFRalpha-isoform3(h)","GM-CSFRalpha-isoform4(h)","GM-CSFRalpha-isoform5(h)","GM-CSFRalpha-isoform6(h)","GM-CSFRalpha-isoform7(h)","GM-CSFRalpha-isoform8(h)","LAMA5(h)","LAMA5-isoform1(h)","LAMA5-isoform2(h)","LRRFIP1(h)","LRRFIP1-isoform1(h)","LRRFIP1-isoform2(h)","LRRFIP1-isoform3(h)","LRRFIP1-isoform4(h)","MIP-1delta(…
MO000019469	c-Jun(h)	9.974999	30	7114	0.46126693	0.006	1.0836508	18	["MO000008180","MO000009415","MO000019341","MO000019888","MO000019903","MO000019953","MO000022211","MO000032672","MO000056185","MO000057602","MO000062057","MO000089531","MO000094946","MO000098185","MO000104039","MO000116160","MO000116161","MO000116162","MO000116163","MO000116164","MO000116165","MO000117975","MO000117982","MO000117985","MO000178972","MO000270975","MO000277224","MO000286261","MO000…	["GM-CSFRalpha(h)","GM-CSFRalpha-isoform1(h)","GM-CSFRalpha-isoform2(h)","GM-CSFRalpha-isoform3(h)","GM-CSFRalpha-isoform4(h)","GM-CSFRalpha-isoform5(h)","GM-CSFRalpha-isoform6(h)","GM-CSFRalpha-isoform7(h)","GM-CSFRalpha-isoform8(h)","LAMA5(h)","LD78-beta(h)","LRRFIP1(h)","LRRFIP1-isoform1(h)","LRRFIP1-isoform2(h)","LRRFIP1-isoform3(h)","LRRFIP1-isoform4(h)","MDA5(h)","MIP-1delta(h)","MIP1A(h)",…
MO000133250	hist1h3f(h)	9.509999	30	6918	0.42919287	0.026	2.1190796	18	["MO000008180","MO000009415","MO000019341","MO000019888","MO000019903","MO000019953","MO000022211","MO000032672","MO000056185","MO000062057","MO000089531","MO000094946","MO000098185","MO000116160","MO000116161","MO000116162","MO000116163","MO000116164","MO000116165","MO000117975","MO000117982","MO000117985","MO000178972","MO000213896","MO000270975","MO000277224","MO000286261","MO000312288","MO000…	["GM-CSFRalpha(h)","GM-CSFRalpha-isoform1(h)","GM-CSFRalpha-isoform2(h)","GM-CSFRalpha-isoform3(h)","GM-CSFRalpha-isoform4(h)","GM-CSFRalpha-isoform5(h)","GM-CSFRalpha-isoform6(h)","GM-CSFRalpha-isoform7(h)","GM-CSFRalpha-isoform8(h)","LAMA5(h)","LAMA5-isoform1(h)","LAMA5-isoform2(h)","LRRFIP1(h)","LRRFIP1-isoform1(h)","LRRFIP1-isoform2(h)","LRRFIP1-isoform3(h)","LRRFIP1-isoform4(h)","MIP-1delta(…
MO000019148	Tau(h)	9.974999	25	6909	0.43975353	0.001	1.1595112	20	["MO000008180","MO000009415","MO000019341","MO000019888","MO000019903","MO000019953","MO000022211","MO000032672","MO000056185","MO000057602","MO000062057","MO000089531","MO000094946","MO000098185","MO000116160","MO000116161","MO000116162","MO000116163","MO000116164","MO000116165","MO000178972","MO000270975","MO000277224","MO000286261","MO000335365"]	["GM-CSFRalpha(h)","GM-CSFRalpha-isoform1(h)","GM-CSFRalpha-isoform2(h)","GM-CSFRalpha-isoform3(h)","GM-CSFRalpha-isoform4(h)","GM-CSFRalpha-isoform5(h)","GM-CSFRalpha-isoform6(h)","GM-CSFRalpha-isoform7(h)","GM-CSFRalpha-isoform8(h)","LAMA5(h)","LD78-beta(h)","LRRFIP1(h)","MIP-1delta(h)","MIP1A(h)","MIP1B(h)","MKK6(h)","MKK6-isoform1(h)","MKK6-isoform2(h)","PKR(h)","PKR-isoform1(h)","PKR-isoform…
MO000016677	EGFR(h)	9.9	26	6862	0.39816496	0.04	1.1357877	25	["MO000008180","MO000009415","MO000019341","MO000019888","MO000019903","MO000019953","MO000022211","MO000032672","MO000056185","MO000062057","MO000089531","MO000094946","MO000098185","MO000116160","MO000116161","MO000116162","MO000116163","MO000116164","MO000116165","MO000178972","MO000213896","MO000270975","MO000277224","MO000286261","MO000335365","MO000339108"]	["GM-CSFRalpha(h)","GM-CSFRalpha-isoform1(h)","GM-CSFRalpha-isoform2(h)","GM-CSFRalpha-isoform3(h)","GM-CSFRalpha-isoform4(h)","GM-CSFRalpha-isoform5(h)","GM-CSFRalpha-isoform6(h)","GM-CSFRalpha-isoform7(h)","GM-CSFRalpha-isoform8(h)","LAMA5(h)","LAMA5-isoform1(h)","LAMA5-isoform2(h)","LRRFIP1(h)","MIP-1delta(h)","MIP1A(h)","MIP1B(h)","MKK6(h)","MKK6-isoform1(h)","MKK6-isoform2(h)","PKR(h)","PKR-…
