# Supplementary material for: Comparative Investigation of Coincident Single Nucleotide Polymorphisms Underlying Avian Influenza Viruses in Chickens and Ducks
Source: Biology (Basel). 2023 Jul 7;12(7):969. doi: 10.3390/biology12070969 (PMC10375970; doi:10.3390/biology12070969)
Supplement: Supplementary file 1 [file biology-12-00969-s001.zip › supplementary_files/supplementary_table_S8_chicken_reactome.csv]

ID	Title	Number of hits	Group size	Expected hits	P-value	Adjusted P-value	Hits	Hit names
921156	R-HSA-512988: Interleukin-3, Interleukin-5 and GM-CSF signaling	2	17	0.07649705780546902	0.002447695237093577	0.014686171422561463	["ENSG00000100368","ENSG00000198223"]	["CSF2RA","CSF2RB"]
