# Supplementary material for: Comparative Investigation of Coincident Single Nucleotide Polymorphisms Underlying Avian Influenza Viruses in Chickens and Ducks
Source: Biology (Basel). 2023 Jul 7;12(7):969. doi: 10.3390/biology12070969 (PMC10375970; doi:10.3390/biology12070969)
Supplement: Supplementary file 1 [file biology-12-00969-s001.zip › supplementary_files/supplementary_table_S9_duck_reactome.csv]

ID	Title	Number of hits	Group size	Expected hits	P-value	Adjusted P-value	Hits	Hit names
918299	R-HSA-909733: Interferon alpha/beta signaling	2	28	0.03876773970231914	5.371541736551866E-4	0.0021486166946207462	["ENSG00000101347","ENSG00000134321"]	["RSAD2","SAMHD1"]
921151	R-HSA-913531: Interferon Signaling	2	51	0.07061266874350987	0.0017925378595691152	0.0035850757191382304	["ENSG00000101347","ENSG00000134321"]	["RSAD2","SAMHD1"]
1280225	R-HSA-1280215: Cytokine Signaling in Immune system	3	289	0.4001384562132226	0.003671973647161838	0.00489596486288245	["ENSG00000101347","ENSG00000108984","ENSG00000134321"]	["MAP2K6","RSAD2","SAMHD1"]
507948	R-HSA-168256: Immune System	3	496	0.6867428175839391	0.0175606166452926	0.0175606166452926	["ENSG00000101347","ENSG00000108984","ENSG00000134321"]	["MAP2K6","RSAD2","SAMHD1"]
